# Supplementary material for: Crystal structure of 3-({[(thio­phen-2-yl)methyl­idene]hydrazin­yl}carbon­yl)pyridinium chloride dihydrate
Source: Acta Crystallogr Sect E Struct Rep Online. 2014 Aug 6;70(Pt 9):o976–7. doi: 10.1107/S1600536814017565 (PMC4186149; doi:10.1107/S1600536814017565)
Supplement: Supplementary file 1 [file e-70-0o976-sup1.cif]

##############################################################################
#                                                                            #
# This CIF contains the data in a paper accepted for publication in          #
# Acta Crystallographica Section E. It conforms to the requirements of       #
# Notes for Authors for Acta Crystallographica Section E, and has been       #
# peer reviewed under the auspices of the IUCr Commission on Journals.       #
#                                                                            #
# Full details of the Crystallographic Information File format               #
# are given in the paper "The Crystallographic Information File (CIF):       #
# a New Standard Archive File for Crystallography" by S. R. Hall, F. H.      #
# Allen and I. D. Brown [Acta Cryst. (1991), A47, 655-685].                  #
#                                                                            #
# The current version of the core CIF dictionary is obtainable from          #
# ftp://ftp.iucr.org/pub/cif_core.dic.                                       #
#                                                                            #
# Software is freely available for graphical display of the structure(s)     #
# in this CIF. For information consult the CIF software page                 #
# http://www.iucr.org/resources/cif/software.                                #
#                                                                            #
# This file may be used for bona fide research purposes within the           #
# scientific community so long as proper attribution is given to the journal # 
# article from which it was obtained.                                        #
#                                                                            #
##############################################################################
data_I
_database_code_depnum_ccdc_archive 'CCDC 1017163'
_audit_creation_method     SHELXL-97
_chemical_name_systematic
;
3-({[(Thiophen-2-yl)methylidene]hydrazinyl}carbonyl)pyridinium chloride
dihydrate
;
_chemical_name_common     ?
_chemical_formula_moiety     'C11 H10 N3 O S +, Cl -, 2(H2 O)'
_chemical_formula_sum     'C11 H14 Cl N3 O3 S'
_chemical_formula_iupac     'C11 H10 N3 O S +, Cl -, 2H2 O'
_chemical_formula_weight     303.76
_chemical_melting_point     ?
_symmetry_cell_setting     triclinic
_symmetry_space_group_name_H-M     'P -1'
_symmetry_space_group_name_Hall     '-P 1'
loop_
    _symmetry_equiv_pos_as_xyz
    'x, y, z'
    '-x, -y, -z'
_cell_length_a     7.8781(7)
_cell_length_b     8.6928(7)
_cell_length_c     11.0999(10)
_cell_angle_alpha     67.361(4)
_cell_angle_beta     78.210(4)
_cell_angle_gamma     77.119(4)
_cell_volume     677.97(10)
_cell_formula_units_Z     2
_cell_measurement_reflns_used     3509
_cell_measurement_theta_min     2.572
_cell_measurement_theta_max     28.019
_cell_measurement_temperature     296(2)
_exptl_crystal_description     block
_exptl_crystal_colour     'pale yellow'
_exptl_crystal_size_max     0.35
_exptl_crystal_size_mid     0.30
_exptl_crystal_size_min     0.30
_exptl_crystal_density_diffrn     1.488
_exptl_crystal_density_meas     ?
_exptl_crystal_density_method     'not measured'
_exptl_crystal_F_000     316
_exptl_absorpt_coefficient_mu     0.443
_exptl_absorpt_correction_type     multi-scan
_exptl_absorpt_process_details     '(<i>SADABS</i>; Bruker, 2004)'
_exptl_absorpt_correction_T_min     0.8604
_exptl_absorpt_correction_T_max     0.8786
_exptl_special_details     ?
_diffrn_ambient_temperature     296(2)
_diffrn_radiation_type     MoK\a
_diffrn_radiation_wavelength     0.71073
_diffrn_radiation_source     'fine-focus sealed tube'
_diffrn_radiation_monochromator     graphite
_diffrn_measurement_device_type     'Bruker APEXII CCD'
_diffrn_measurement_method     '\w and \f scan'
_diffrn_detector_area_resol_mean     ?
_diffrn_reflns_number     5444
_diffrn_reflns_av_R_equivalents     0.0160
_diffrn_reflns_av_sigmaI/netI     0.0248
_diffrn_reflns_theta_min     2.57
_diffrn_reflns_theta_max     28.23
_diffrn_reflns_theta_full     28.23
_diffrn_measured_fraction_theta_max     0.962
_diffrn_measured_fraction_theta_full     0.962
_diffrn_reflns_limit_h_min     -9
_diffrn_reflns_limit_h_max     10
_diffrn_reflns_limit_k_min     -7
_diffrn_reflns_limit_k_max     11
_diffrn_reflns_limit_l_min     -14
_diffrn_reflns_limit_l_max     14
_diffrn_standards_number     0
_diffrn_standards_interval_count     .
_diffrn_standards_interval_time     .
_diffrn_standards_decay_%     ?
_refine_special_details
;
Refinement of <i>F</i>^2^ against ALL reflections. The weighted <i>R</i>-factor
<i>wR</i> and goodness of fit <i>S</i> are based on <i>F</i>^2^, conventional
<i>R</i>-factors <i>R</i> are based on <i>F</i>, with <i>F</i> set to zero for
negative <i>F</i>^2^. The threshold expression of <i>F</i>^2^ >
\s(<i>F</i>^2^) is used only for calculating <i>R</i>-factors(gt) <i>etc</i>.
and is not relevant to the choice of reflections for refinement.
<i>R</i>-factors based on <i>F</i>^2^ are statistically about twice as large
as those based on <i>F</i>, and <i>R</i>- factors based on ALL data will be
even larger.
;
_reflns_number_total     3222
_reflns_number_gt     2761
_reflns_threshold_expression     I>2sigma(I)
_refine_ls_structure_factor_coef     Fsqd
_refine_ls_matrix_type     full
_refine_ls_R_factor_all     0.0423
_refine_ls_R_factor_gt     0.0366
_refine_ls_wR_factor_gt     0.1132
_refine_ls_wR_factor_ref     0.1194
_refine_ls_goodness_of_fit_ref     1.045
_refine_ls_restrained_S_all     1.044
_refine_ls_number_reflns     3222
_refine_ls_number_parameters     192
_refine_ls_number_restraints     6
_refine_ls_hydrogen_treatment     mixed
_refine_ls_weighting_scheme     calc
_refine_ls_weighting_details
         'calc w=1/[\s^2^(Fo^2^)+(0.0760P)^2^+0.1235P] where P=(Fo^2^+2Fc^2^)/3'
_atom_sites_solution_hydrogens     geom
_atom_sites_solution_primary     direct
_atom_sites_solution_secondary     difmap
_refine_ls_shift/su_max     0.001
_refine_ls_shift/su_mean     0.000
_refine_diff_density_max     0.317
_refine_diff_density_min     -0.403
_refine_ls_extinction_method     none
_refine_ls_extinction_coef     ?
loop_
    _atom_type_symbol
    _atom_type_description
    _atom_type_scat_dispersion_real
    _atom_type_scat_dispersion_imag
    _atom_type_scat_source
    'C' 'C' 0.0033 0.0016
                         'International Tables Vol C Tables 4.2.6.8 and 6.1.1.4'
    'H' 'H' 0.0000 0.0000
                         'International Tables Vol C Tables 4.2.6.8 and 6.1.1.4'
    'N' 'N' 0.0061 0.0033
                         'International Tables Vol C Tables 4.2.6.8 and 6.1.1.4'
    'O' 'O' 0.0106 0.0060
                         'International Tables Vol C Tables 4.2.6.8 and 6.1.1.4'
    'S' 'S' 0.1246 0.1234
                         'International Tables Vol C Tables 4.2.6.8 and 6.1.1.4'
    'Cl' 'Cl' 0.1484 0.1585
                         'International Tables Vol C Tables 4.2.6.8 and 6.1.1.4'
_computing_data_collection     'APEX2 (Bruker, 2004)'
_computing_cell_refinement     'SAINT (Bruker, 2004)'
_computing_data_reduction     'SAINT (Bruker, 2004)'
_computing_structure_solution     'SIR92 (Altomare <i>et al.</i>, 1993)'
_computing_structure_refinement     'SHELXL97 (Sheldrick, 2008)'
_computing_molecular_graphics
;
ORTEP-3 for Windows (Farrugia, 2012) and Mercury (Macrae <i>et al.</i>,
2008)
;
_computing_publication_material
                               'PLATON (Spek, 2009) and publCIF (Westrip, 2010)'
loop_
    _atom_site_type_symbol
    _atom_site_label
    _atom_site_fract_x
    _atom_site_fract_y
    _atom_site_fract_z
    _atom_site_U_iso_or_equiv
    _atom_site_adp_type
    _atom_site_calc_flag
    _atom_site_refinement_flags
    _atom_site_occupancy
    _atom_site_symmetry_multiplicity
    _atom_site_disorder_assembly
    _atom_site_disorder_group
    S S1 0.17836(6) 0.47295(5) 0.80609(4) 0.04223(14) Uani d . 1 1 . .
    Cl Cl 0.17151(7) 0.25503(5) 1.42848(4) 0.05065(16) Uani d . 1 1 . .
    O O1 0.38027(16) 0.80909(14) 1.00852(10) 0.0399(3) Uani d . 1 1 . .
    O O1W 0.3488(2) 0.82526(19) 0.75281(13) 0.0514(3) Uani d D 1 1 . .
    N N2 0.31200(17) 0.55367(15) 1.14192(12) 0.0315(3) Uani d . 1 1 . .
    N N3 0.27791(16) 0.52406(15) 1.03627(12) 0.0306(3) Uani d . 1 1 . .
    O O2W 0.0187(2) 0.9549(2) 0.67510(14) 0.0640(4) Uani d D 1 1 . .
    N N1 0.47813(17) 0.91856(17) 1.31029(13) 0.0367(3) Uani d . 1 1 . .
    H H1N1 0.5298 1.0037 1.2922 0.044 Uiso calc R 1 1 . .
    C C9 0.1401(2) 0.18261(19) 0.98202(16) 0.0367(3) Uani d . 1 1 . .
    H H9 0.1335 0.0925 1.0618 0.044 Uiso calc R 1 1 . .
    C C4 0.37426(18) 0.74005(17) 1.23659(14) 0.0287(3) Uani d . 1 1 . .
    C C6 0.35574(18) 0.70370(17) 1.11885(13) 0.0284(3) Uani d . 1 1 . .
    C C5 0.4561(2) 0.87569(19) 1.21193(15) 0.0329(3) Uani d . 1 1 . .
    H H5 0.4964 0.9381 1.1257 0.040 Uiso calc R 1 1 . .
    C C7 0.23292(19) 0.38064(18) 1.06447(14) 0.0318(3) Uani d . 1 1 . .
    H H7 0.2300 0.3041 1.1506 0.038 Uiso calc R 1 1 . .
    C C8 0.18671(19) 0.33584(18) 0.96480(14) 0.0306(3) Uani d . 1 1 . .
    C C11 0.1187(2) 0.3284(3) 0.76111(18) 0.0471(4) Uani d . 1 1 . .
    H H11 0.0986 0.3481 0.6763 0.057 Uiso calc R 1 1 . .
    C C10 0.1041(2) 0.1815(2) 0.86327(19) 0.0466(4) Uani d . 1 1 . .
    H H10 0.0732 0.0886 0.8558 0.056 Uiso calc R 1 1 . .
    C C3 0.3133(3) 0.6516(2) 1.36593(16) 0.0471(4) Uani d . 1 1 . .
    H H3 0.2565 0.5600 1.3860 0.056 Uiso calc R 1 1 . .
    C C2 0.3378(3) 0.7008(3) 1.46513(17) 0.0610(6) Uani d . 1 1 . .
    H H2 0.2962 0.6429 1.5522 0.073 Uiso calc R 1 1 . .
    C C1 0.4229(3) 0.8340(2) 1.43523(17) 0.0481(4) Uani d . 1 1 . .
    H H1 0.4421 0.8655 1.5019 0.058 Uiso calc R 1 1 . .
    H H2N2 0.298(3) 0.482(3) 1.218(2) 0.057(6) Uiso d . 1 1 . .
    H H1O1 0.337(4) 0.778(3) 0.8380(17) 0.086(9) Uiso d D 1 1 . .
    H H2O2 -0.019(4) 0.898(3) 0.644(3) 0.093(10) Uiso d D 1 1 . .
    H H1O2 0.047(3) 1.041(3) 0.610(2) 0.078(8) Uiso d D 1 1 . .
    H H2O1 0.243(2) 0.854(3) 0.734(3) 0.079(9) Uiso d D 1 1 . .
loop_
    _atom_site_aniso_label
    _atom_site_aniso_U_11
    _atom_site_aniso_U_22
    _atom_site_aniso_U_33
    _atom_site_aniso_U_12
    _atom_site_aniso_U_13
    _atom_site_aniso_U_23
    S1 0.0576(3) 0.0397(2) 0.0315(2) -0.01844(18) -0.00473(17) -0.00956(16)
    Cl 0.0716(3) 0.0443(3) 0.0392(2) -0.0295(2) -0.0095(2) -0.00611(18)
    O1 0.0609(7) 0.0349(5) 0.0264(5) -0.0208(5) -0.0068(5) -0.0060(4)
    O1W 0.0708(9) 0.0549(8) 0.0352(7) -0.0351(7) -0.0011(6) -0.0127(6)
    N2 0.0442(7) 0.0286(6) 0.0247(6) -0.0124(5) -0.0048(5) -0.0091(5)
    N3 0.0361(6) 0.0319(6) 0.0282(6) -0.0097(5) -0.0034(5) -0.0135(5)
    O2W 0.0985(12) 0.0610(9) 0.0386(7) -0.0414(8) -0.0182(7) -0.0039(6)
    N1 0.0451(7) 0.0370(7) 0.0360(7) -0.0189(6) -0.0028(5) -0.0161(5)
    C9 0.0448(8) 0.0295(7) 0.0375(8) -0.0108(6) -0.0059(6) -0.0108(6)
    C4 0.0331(7) 0.0275(6) 0.0272(7) -0.0086(5) -0.0032(5) -0.0099(5)
    C6 0.0307(7) 0.0284(6) 0.0276(7) -0.0080(5) -0.0033(5) -0.0099(5)
    C5 0.0384(7) 0.0332(7) 0.0294(7) -0.0140(6) -0.0017(5) -0.0104(6)
    C7 0.0377(7) 0.0298(7) 0.0293(7) -0.0087(5) -0.0032(5) -0.0107(5)
    C8 0.0342(7) 0.0297(7) 0.0306(7) -0.0096(5) -0.0021(5) -0.0125(5)
    C11 0.0487(9) 0.0635(11) 0.0410(9) -0.0144(8) -0.0078(7) -0.0276(8)
    C10 0.0490(9) 0.0458(9) 0.0606(11) -0.0173(7) -0.0065(8) -0.0307(8)
    C3 0.0756(13) 0.0421(9) 0.0295(8) -0.0334(9) 0.0031(7) -0.0111(7)
    C2 0.1039(17) 0.0616(12) 0.0248(8) -0.0459(12) 0.0060(9) -0.0126(8)
    C1 0.0703(12) 0.0516(10) 0.0336(8) -0.0218(9) -0.0054(8) -0.0214(7)
_geom_special_details
;
All e.s.d.'s (except the e.s.d. in the dihedral angle between two l.s. planes)
are estimated using the full covariance matrix. The cell e.s.d.'s are taken
into account individually in the estimation of e.s.d.'s in distances, angles
and torsion angles; correlations between e.s.d.'s in cell parameters are only
used when they are defined by crystal symmetry. An approximate (isotropic)
treatment of cell e.s.d.'s is used for estimating e.s.d.'s involving l.s.
planes.
;
loop_
    _geom_bond_atom_site_label_1
    _geom_bond_atom_site_label_2
    _geom_bond_site_symmetry_2
    _geom_bond_distance
    _geom_bond_publ_flag
    S1 C11 . 1.6999(18) ?
    S1 C8 . 1.7101(15) ?
    Cl Cl 1 0.0000(12) ?
    O1 C6 . 1.2226(17) ?
    O1W H1O1 . 0.868(17) ?
    O1W H2O1 . 0.857(16) ?
    N2 C6 . 1.3389(18) ?
    N2 N3 . 1.3804(17) ?
    N2 H2N2 . 0.83(2) ?
    N3 C7 . 1.2764(18) ?
    O2W H2O2 . 0.837(17) ?
    O2W H1O2 . 0.851(16) ?
    N1 C1 . 1.328(2) ?
    N1 C5 . 1.3344(19) ?
    N1 H1N1 . 0.8600 ?
    C9 C8 . 1.393(2) ?
    C9 C10 . 1.408(2) ?
    C9 H9 . 0.9300 ?
    C4 C5 . 1.3780(19) ?
    C4 C3 . 1.384(2) ?
    C4 C6 . 1.4985(19) ?
    C5 H5 . 0.9300 ?
    C7 C8 . 1.438(2) ?
    C7 H7 . 0.9300 ?
    C11 C10 . 1.352(3) ?
    C11 H11 . 0.9300 ?
    C10 H10 . 0.9300 ?
    C3 C2 . 1.386(2) ?
    C3 H3 . 0.9300 ?
    C2 C1 . 1.364(3) ?
    C2 H2 . 0.9300 ?
    C1 H1 . 0.9300 ?
loop_
    _geom_angle_atom_site_label_1
    _geom_angle_atom_site_label_2
    _geom_angle_atom_site_label_3
    _geom_angle_site_symmetry_1
    _geom_angle_site_symmetry_3
    _geom_angle
    _geom_angle_publ_flag
    C11 S1 C8 . . 92.07(8) ?
    H1O1 O1W H2O1 . . 104(2) ?
    C6 N2 N3 . . 117.65(12) ?
    C6 N2 H2N2 . . 122.4(16) ?
    N3 N2 H2N2 . . 119.8(16) ?
    C7 N3 N2 . . 114.96(12) ?
    H2O2 O2W H1O2 . . 106(2) ?
    C1 N1 C5 . . 122.12(13) ?
    C1 N1 H1N1 . . 118.9 ?
    C5 N1 H1N1 . . 118.9 ?
    C8 C9 C10 . . 111.34(14) ?
    C8 C9 H9 . . 124.3 ?
    C10 C9 H9 . . 124.3 ?
    C5 C4 C3 . . 118.07(14) ?
    C5 C4 C6 . . 116.35(12) ?
    C3 C4 C6 . . 125.57(13) ?
    O1 C6 N2 . . 123.36(13) ?
    O1 C6 C4 . . 119.87(12) ?
    N2 C6 C4 . . 116.77(12) ?
    N1 C5 C4 . . 120.82(13) ?
    N1 C5 H5 . . 119.6 ?
    C4 C5 H5 . . 119.6 ?
    N3 C7 C8 . . 120.85(13) ?
    N3 C7 H7 . . 119.6 ?
    C8 C7 H7 . . 119.6 ?
    C9 C8 C7 . . 126.41(14) ?
    C9 C8 S1 . . 111.11(11) ?
    C7 C8 S1 . . 122.47(11) ?
    C10 C11 S1 . . 111.95(13) ?
    C10 C11 H11 . . 124.0 ?
    S1 C11 H11 . . 124.0 ?
    C11 C10 C9 . . 113.50(15) ?
    C11 C10 H10 . . 123.2 ?
    C9 C10 H10 . . 123.2 ?
    C4 C3 C2 . . 119.31(15) ?
    C4 C3 H3 . . 120.3 ?
    C2 C3 H3 . . 120.3 ?
    C1 C2 C3 . . 120.10(16) ?
    C1 C2 H2 . . 120.0 ?
    C3 C2 H2 . . 120.0 ?
    N1 C1 C2 . . 119.56(15) ?
    N1 C1 H1 . . 120.2 ?
    C2 C1 H1 . . 120.2 ?
loop_
    _geom_hbond_atom_site_label_D
    _geom_hbond_atom_site_label_H
    _geom_hbond_atom_site_label_A
    _geom_hbond_site_symmetry_A
    _geom_hbond_distance_DH
    _geom_hbond_distance_HA
    _geom_hbond_distance_DA
    _geom_hbond_angle_DHA
    N1 H1N1 O1W 2_677 0.86 1.80 2.659(2) 176
    N2 H2N2 Cl . 0.84(2) 2.59(2) 3.4011(14) 163(2)
    O1W H1O1 O1 . 0.868(17) 2.11(2) 2.8465(18) 142(2)
    O1W H1O1 N3 . 0.868(17) 2.50(2) 3.2648(19) 148(2)
    O2W H2O2 Cl 2_567 0.83(3) 2.41(3) 3.2305(18) 171(3)
    O2W H1O2 Cl 1_564 0.85(2) 2.37(2) 3.2102(16) 171(2)
    O1W H2O1 O2W . 0.860(19) 1.91(2) 2.764(2) 170(3)
    C2 H2 S1 1_556 0.93 2.71 3.6359(19) 179
    C3 H3 Cl 1 0.93 2.72 3.629(2) 166
    C5 H5 O1 2_677 0.93 2.41 3.207(2) 143
_iucr_refine_instructions_details
;
TITL THNH in P-1
CELL  0.71073   7.8781   8.6928  11.0999   67.361   78.210   77.119
ZERR     2.00   0.0007   0.0007   0.0010    0.004    0.004    0.004
LATT   1
SFAC  C    H    N    O    S    CL
UNIT  22   28   6    6    2    2
MERG   2
DFIX  0.86 0.02 O2W H1O2
DFIX  0.86 0.02 O2W H2O2
DANG   1.36  0.04  H1O2  H2O2
DFIX  0.86 0.02 O1W H1O1
DFIX  0.86 0.02 O1W H2O1
DANG   1.36  0.04  H1O1  H2O1
MPLA 4 C6 N2 N3 O1
MPLA 6 C1 C2 C3 C4 C5 N1
MPLA 5 C8 C9 C10 C11 S1
MPLA 4 C6 N2 N3 O1
EQIV $1  X, Y, Z+1
HTAB C1 O1W_$1
HTAB C2 S1_$1
HTAB C7 Cl_$2
HTAB C3 Cl_$2
EQIV $2  X, Y, Z
HTAB C5 O1_$3
EQIV $3 -x+1,-y+2,-z+2
HTAB C10 O2W_$4
EQIV $4 x,+y-1,+z
HTAB C9 O2W_$5
EQIV $5 -x,-y+1,-z+2
FMAP   2
PLAN   25
SIZE     0.30   0.30   0.35
ACTA
HTAB    2.00000
BOND   $H
L.S.  10
TEMP    23.00
WGHT    0.076000    0.123500
FVAR       0.43283
S1    5    0.178360    0.472954    0.806091    11.00000    0.05760    0.03967 =
         0.03145   -0.00956   -0.00473   -0.01844
CL    6    0.171513    0.255034    1.428479    11.00000    0.07156    0.04435 =
         0.03923   -0.00611   -0.00947   -0.02954
O1    4    0.380266    0.809093    1.008524    11.00000    0.06089    0.03493 =
         0.02642   -0.00601   -0.00684   -0.02078
O1W   4    0.348758    0.825256    0.752808    11.00000    0.07079    0.05493 =
         0.03521   -0.01272   -0.00106   -0.03507
N2    3    0.312001    0.553667    1.141917    11.00000    0.04416    0.02861 =
         0.02469   -0.00911   -0.00476   -0.01235
N3    3    0.277906    0.524058    1.036270    11.00000    0.03606    0.03194 =
         0.02818   -0.01355   -0.00341   -0.00969
O2W   4    0.018725    0.954850    0.675100    11.00000    0.09850    0.06101 =
         0.03855   -0.00393   -0.01816   -0.04135
N1    3    0.478130    0.918564    1.310288    11.00000    0.04513    0.03697 =
         0.03605   -0.01607   -0.00278   -0.01892
AFIX  43
H1N1  2    0.529789    1.003660    1.292196    11.00000   -1.20000
AFIX   0
C9    1    0.140067    0.182606    0.982018    11.00000    0.04482    0.02953 =
         0.03748   -0.01085   -0.00587   -0.01076
AFIX  43
H9    2    0.133525    0.092547    1.061762    11.00000   -1.20000
AFIX   0
C4    1    0.374258    0.740050    1.236593    11.00000    0.03310    0.02753 =
         0.02717   -0.00994   -0.00324   -0.00860
C6    1    0.355743    0.703704    1.118853    11.00000    0.03072    0.02836 =
         0.02759   -0.00991   -0.00333   -0.00798
C5    1    0.456066    0.875693    1.211933    11.00000    0.03844    0.03319 =
         0.02937   -0.01040   -0.00173   -0.01400
AFIX  43
H5    2    0.496402    0.938136    1.125669    11.00000   -1.20000
AFIX   0
C7    1    0.232917    0.380639    1.064471    11.00000    0.03771    0.02975 =
         0.02926   -0.01071   -0.00316   -0.00870
AFIX  43
H7    2    0.229987    0.304136    1.150584    11.00000   -1.20000
AFIX   0
C8    1    0.186705    0.335837    0.964798    11.00000    0.03423    0.02966 =
         0.03064   -0.01248   -0.00210   -0.00956
C11   1    0.118737    0.328441    0.761111    11.00000    0.04871    0.06353 =
         0.04100   -0.02763   -0.00781   -0.01440
AFIX  43
H11   2    0.098593    0.348120    0.676336    11.00000   -1.20000
AFIX   0
C10   1    0.104090    0.181475    0.863268    11.00000    0.04901    0.04581 =
         0.06058   -0.03069   -0.00650   -0.01727
AFIX  43
H10   2    0.073228    0.088609    0.855803    11.00000   -1.20000
AFIX   0
C3    1    0.313303    0.651561    1.365932    11.00000    0.07559    0.04211 =
         0.02951   -0.01114    0.00311   -0.03337
AFIX  43
H3    2    0.256482    0.560004    1.386037    11.00000   -1.20000
AFIX   0
C2    1    0.337831    0.700825    1.465128    11.00000    0.10387    0.06160 =
         0.02480   -0.01260    0.00598   -0.04592
AFIX  43
H2    2    0.296227    0.642943    1.552232    11.00000   -1.20000
AFIX   0
C1    1    0.422875    0.834042    1.435226    11.00000    0.07027    0.05161 =
         0.03356   -0.02140   -0.00538   -0.02177
AFIX  43
H1    2    0.442062    0.865512    1.501874    11.00000   -1.20000
AFIX   0
H2N2  2    0.297792    0.482092    1.217526    11.00000    0.05735
H1O1  2    0.336816    0.777819    0.838016    11.00000    0.08581
H2O2  2   -0.019319    0.897696    0.643656    11.00000    0.09258
H1O2  2    0.047307    1.041107    0.610225    11.00000    0.07799
H2O1  2    0.243447    0.853898    0.733793    11.00000    0.07928
HKLF 4
REM  THNH in P-1
REM R1 =  0.0366 for   2761 Fo > 4sig(Fo)  and  0.0423 for all   3222 data
REM    192 parameters refined using      6 restraints
END
WGHT      0.0760      0.1235
REM Highest difference peak  0.317,  deepest hole -0.403,  1-sigma level  0.058
Q1    1   0.1404  0.2491  0.9825  11.00000  0.05    0.30
Q2    1   0.1420  0.1806  0.9337  11.00000  0.05    0.28
Q3    1   0.3231  0.7114  1.2998  11.00000  0.05    0.28
Q4    1   0.3675  0.7196  1.1846  11.00000  0.05    0.27
Q5    1   0.1075  0.9051  0.6360  11.00000  0.05    0.25
Q6    1   0.3990  0.8131  1.2237  11.00000  0.05    0.22
Q7    1   0.1857  0.3623  1.0167  11.00000  0.05    0.21
Q8    1   0.1806  0.1816  1.4831  11.00000  0.05    0.20
Q9    1   0.1759  0.3970  0.9003  11.00000  0.05    0.20
Q10   1   0.4010  0.7992  1.0384  11.00000  0.05    0.19
Q11   1   0.4663  0.8549  1.3648  11.00000  0.05    0.18
Q12   1   0.3724  0.7771  0.7958  11.00000  0.05    0.18
Q13   1   0.1458  0.2402  0.8085  11.00000  0.05    0.18
Q14   1   0.2172  0.2387  1.3668  11.00000  0.05    0.17
Q15   1   0.3420  0.8105  0.9608  11.00000  0.05    0.17
Q16   1   0.0052  0.9146  0.7157  11.00000  0.05    0.16
Q17   1   0.4180  0.7393  1.4441  11.00000  0.05    0.15
Q18   1   0.0000  0.0000  1.0000  10.50000  0.05    0.15
Q19   1   0.2147  0.6738  1.5529  11.00000  0.05    0.15
Q20   1   0.3266  0.9372  0.8533  11.00000  0.05    0.15
Q21   1   0.3174  0.5725  0.9737  11.00000  0.05    0.14
Q22   1   0.3827  0.5812  1.5613  11.00000  0.05    0.14
Q23   1   0.2552  0.5045  1.2198  11.00000  0.05    0.14
Q24   1   0.2935  0.6935  1.4142  11.00000  0.05    0.14
Q25   1   0.1770  0.6075  1.3808  11.00000  0.05    0.14
;
data_global
_journal_date_recd_electronic     2014-07-24
_journal_date_accepted     2014-07-30
_journal_name_full     'Acta Crystallographica, Section E'
_journal_year     2014
_journal_volume     70
_journal_issue      9
_journal_page_first     o976
_journal_page_last     o977
_journal_paper_category     HO
_journal_paper_doi     10.1107/S1600536814017565
_journal_coeditor_code     WM5042
_publ_contact_author_name     'Dr.G.Vasuki'
_publ_contact_author_address
;
Department of Physics
Kunthavai Naachiar Govt Arts College (W) (Autonomous)
Thanjavur 613 007
India
;
_publ_contact_author_email     'vasuki.arasi@yahoo.com'
_publ_contact_author_fax     '04362 237152'
_publ_contact_author_phone     '9791402323'
_publ_section_title
;
Crystal structure of
3-({[(thiophen-2-yl)methylidene]hydrazinyl}carbonyl)pyridinium chloride
dihydrate
;
loop_
    _publ_author_name
    _publ_author_address
    'Chandrasekaran, Thangayyah'
;         PG & Research Department of Chemistry
          Jamal Mohamed College (Autonomous)
          Tiruchirappalli-20
          India
;
    'Suresh, Mani'
;         PG & Research Department of Chemistry
          Jamal Mohamed College (Autonomous)
          Tiruchirappalli-20
          India
;
    'Josephine Novina, John'
;         Department of Physics
          Idhaya College for Women
          Kumbakonam-1
          India
;
    'Syed Ali Padusha, Mohamed Khan'
;         PG & Research Department of Chemistry
          Jamal Mohamed College (Autonomous)
          Tiruchirappalli-20
          India
;
    'Vasuki, Gopalsamy'
;         Department of Physics
          Kunthavai Naachiar Govt. Arts College (W) (Autonomous)
          Thanjavur-7
          India
;
    'Kasthuri, Balasubramani'
;         Department of Chemistry
          Govt. Arts College (Autonomous)
          Thanthonimalai
          Karur-5
          India
;
