# Supplementary material for: Crystal structure of 3-({[(thio­phen-2-yl)methyl­idene]hydrazin­yl}carbon­yl)pyridinium chloride dihydrate
Source: Acta Crystallogr Sect E Struct Rep Online. 2014 Aug 6;70(Pt 9):o976–7. doi: 10.1107/S1600536814017565 (PMC4186149; doi:10.1107/S1600536814017565)
Supplement: Supplementary file 2 [file e-70-0o976-Isup2.hkl]

# 
# h,k,l, Fc-squared, Fo-squared, sigma(Fo-squared) and status flag 
# 
data_I
_shelx_title ' THNH in P-1' 
_shelx_refln_list_code          4 
_shelx_F_calc_maximum       76.74 
_exptl_crystal_F_000       316.00 
_reflns_d_resolution_high  0.7513 
 
loop_ 
 _symmetry_equiv_pos_as_xyz 
 'x, y, z' 
 '-x, -y, -z' 
 
_cell_length_a     7.8781 
_cell_length_b     8.6928 
_cell_length_c    11.0999 
_cell_angle_alpha  67.361 
_cell_angle_beta   78.210 
_cell_angle_gamma  77.119 
 
_shelx_F_squared_multiplier     1.000 
 
loop_ 
 _refln_index_h 
 _refln_index_k 
 _refln_index_l 
 _refln_F_squared_calc 
 _refln_F_squared_meas 
 _refln_F_squared_sigma 
 _refln_observed_status 
   1   0   0      137.24       68.86      1.92 o 
   2   0   0     1711.48     1771.00     38.46 o 
   3   0   0      216.48      221.16      4.19 o 
   4   0   0      478.60      572.21     14.79 o 
   5   0   0       76.53       84.28      2.83 o 
   6   0   0      416.08      423.92     11.42 o 
   7   0   0        0.06       -0.59      0.64 o 
   8   0   0        4.09        4.32      0.96 o 
   9   0   0        6.60        7.53      1.23 o 
  10   0   0        0.13       -0.85      0.85 o 
  -9   1   0        0.31       -0.05      0.91 o 
  -8   1   0       68.38       67.10      2.88 o 
  -7   1   0        0.06        0.05      0.69 o 
  -6   1   0       77.37       81.45      2.94 o 
  -5   1   0       33.02       32.45      1.55 o 
  -4   1   0      432.80      468.07     12.28 o 
  -3   1   0      125.24      169.21      3.32 o 
  -1   1   0      216.01      175.68      2.57 o 
   0   1   0      477.49      275.37      6.41 o 
   1   1   0      275.37      260.78      6.33 o 
   2   1   0     1745.65     1976.54     35.25 o 
   3   1   0      629.69      711.09     12.76 o 
   4   1   0      884.72      943.09     16.95 o 
   5   1   0        4.16        3.31      0.64 o 
   6   1   0        1.16        0.43      0.53 o 
   7   1   0       11.71       10.84      1.12 o 
   8   1   0        1.54        0.69      0.75 o 
   9   1   0       45.57       47.77      2.40 o 
  10   1   0        6.97        4.00      1.12 o 
  -9   2   0        2.14        1.65      1.01 o 
  -8   2   0        5.72        5.12      1.07 o 
  -7   2   0        1.52        1.71      0.80 o 
  -6   2   0       23.09       18.84      1.44 o 
  -5   2   0      138.70      138.41      4.27 o 
  -4   2   0     2796.65     2817.05     70.67 o 
  -3   2   0       88.55       84.78      1.46 o 
  -2   2   0       48.49       50.96      0.94 o 
  -1   2   0        9.78       10.26      0.28 o 
   0   2   0     1000.63     1196.88     12.75 o 
   1   2   0     1024.80     1025.53     14.38 o 
   2   2   0       96.11      102.90      1.94 o 
   3   2   0      130.62      165.21      3.13 o 
   4   2   0      138.97      162.96      3.55 o 
   5   2   0        0.04       -0.43      0.43 o 
   6   2   0       23.97       20.39      1.23 o 
   7   2   0       78.02       77.40      2.83 o 
   8   2   0       58.92       55.30      2.40 o 
   9   2   0        0.00       -0.37      0.80 o 
  10   2   0        0.25        0.37      0.85 o 
  -9   3   0        7.81        7.42      1.39 o 
  -8   3   0        0.17        0.48      0.91 o 
  -7   3   0       95.91       87.47      2.14 o 
  -6   3   0       95.08       88.06      2.14 o 
  -5   3   0       18.82       14.53      0.83 o 
  -4   3   0       92.23       90.65      1.99 o 
  -3   3   0       72.88       70.92      1.33 o 
  -2   3   0       63.93      101.86      1.70 o 
  -1   3   0       45.08       51.16      0.78 o 
   0   3   0      835.49      885.60     10.51 o 
   1   3   0      542.86      613.74      7.47 o 
   2   3   0      712.29      741.60     13.15 o 
   3   3   0       62.87       70.14      1.42 o 
   4   3   0       40.39       40.45      1.00 o 
   5   3   0       13.43       17.40      1.01 o 
   6   3   0      217.33      222.00      6.25 o 
   7   3   0       27.44       23.49      1.39 o 
   8   3   0       32.66       31.17      1.76 o 
   9   3   0        3.69        3.52      0.91 o 
  10   3   0        0.16       -0.11      0.80 o 
  -8   4   0        0.83        0.05      0.85 o 
  -7   4   0        0.38       -0.80      0.80 o 
  -6   4   0       39.84       37.97      1.28 o 
  -5   4   0       76.66       80.24      1.95 o 
  -4   4   0       12.85       14.51      0.83 o 
  -3   4   0       38.12       33.43      0.83 o 
  -2   4   0      836.52      890.33     12.85 o 
  -1   4   0      313.16      293.25      3.72 o 
   0   4   0      412.54      390.24      5.53 o 
   1   4   0      165.28      173.33      4.55 o 
   2   4   0        1.37        0.81      0.18 o 
   3   4   0       56.95       32.67      0.71 o 
   4   4   0      219.92      225.40      4.96 o 
   5   4   0      191.54      166.48      4.70 o 
   6   4   0      201.71      193.81      5.50 o 
   7   4   0       51.83       52.47      2.14 o 
   8   4   0       30.91       29.73      1.71 o 
   9   4   0       32.33       37.58      2.03 o 
  -8   5   0        6.24        6.14      1.23 o 
  -7   5   0       19.69       19.70      1.76 o 
  -6   5   0       10.99        7.48      0.67 o 
  -5   5   0       13.03       12.79      0.79 o 
  -4   5   0      181.64      187.41      3.75 o 
  -3   5   0       56.59       47.64      1.10 o 
  -2   5   0       83.79       78.67      1.24 o 
  -1   5   0       72.37       78.75      1.20 o 
   0   5   0      152.06      152.06      2.04 o 
   1   5   0       78.12       56.31      1.02 o 
   2   5   0        3.30        4.36      0.23 o 
   3   5   0      155.36      133.03      2.04 o 
   4   5   0      254.60      247.94      6.57 o 
   5   5   0      152.08      154.85      4.38 o 
   6   5   0      204.33      204.81      5.76 o 
   7   5   0      129.96      130.35      4.06 o 
   8   5   0        2.45        2.46      0.75 o 
   9   5   0       39.87       37.68      2.03 o 
  -6   6   0       10.51        9.18      1.23 o 
  -5   6   0        6.33        6.25      0.62 o 
  -4   6   0        3.58        3.31      0.51 o 
  -3   6   0        0.19       -0.20      0.29 o 
  -2   6   0      159.17      168.18      2.37 o 
  -1   6   0        8.43       10.66      0.60 o 
   0   6   0       88.94       82.96      1.46 o 
   1   6   0        0.99        5.29      1.31 o 
   2   6   0       37.57       36.31      0.89 o 
   3   6   0       97.34      101.36      2.00 o 
   4   6   0      352.11      347.07      6.34 o 
   5   6   0       80.58       88.66      2.72 o 
   6   6   0       16.83       17.08      1.07 o 
   7   6   0       37.74       38.00      1.71 o 
   8   6   0       25.87       26.85      1.55 o 
   9   6   0        0.00       -0.21      0.69 o 
  -4   7   0       58.50       60.16      1.62 o 
  -3   7   0       74.47       75.76      1.86 o 
  -2   7   0      116.84      122.34      2.13 o 
  -1   7   0       63.35       68.82      1.36 o 
   0   7   0       14.62       13.81      0.58 o 
   1   7   0        2.18        4.41      1.20 o 
   2   7   0      141.29      141.16      2.76 o 
   3   7   0        2.81        2.37      0.28 o 
   4   7   0        7.55        9.39      0.69 o 
   5   7   0        2.13        3.20      0.53 o 
   6   7   0       11.30       10.94      0.91 o 
   7   7   0        0.28        0.64      0.59 o 
   8   7   0        4.22        4.06      0.80 o 
  -4   8   0       48.31       48.95      2.19 o 
  -3   8   0       42.47       44.07      1.39 o 
  -2   8   0       32.66       34.65      1.20 o 
  -1   8   0        4.41        4.44      0.54 o 
   0   8   0        1.04        0.34      0.38 o 
   1   8   0       60.07       61.56      1.63 o 
   2   8   0        3.48        3.84      0.53 o 
   3   8   0       83.64       95.12      2.83 o 
   4   8   0        5.11        6.94      0.69 o 
   5   8   0        0.26        0.21      0.43 o 
   6   8   0       94.52      104.73      3.20 o 
   7   8   0       25.63       23.59      1.28 o 
  -3   9   0        1.40        0.16      0.75 o 
  -2   9   0        8.58       10.13      0.93 o 
  -1   9   0       27.91       32.26      0.97 o 
   0   9   0       15.57       15.66      1.17 o 
   1   9   0       78.46       82.63      2.72 o 
   2   9   0       30.87       33.04      1.44 o 
   3   9   0        0.15        0.69      0.43 o 
   4   9   0      222.95      243.08      6.51 o 
  -2  10   0        8.87        7.69      1.17 o 
  -1  10   0       15.45       14.47      0.98 o 
   0  10   0       15.06       16.33      1.23 o 
   1  10   0        0.03        0.16      0.53 o 
   2  10   0      144.40      156.61      4.59 o 
  -2 -10   1        0.05       -0.43      0.53 o 
  -1 -10   1        0.01       -0.59      0.59 o 
   0 -10   1       48.96       51.03      2.24 o 
  -4  -9   1        7.56       10.94      1.01 o 
  -3  -9   1        3.27        4.96      0.69 o 
  -2  -9   1       61.05       58.82      2.19 o 
  -1  -9   1       11.46       10.20      1.01 o 
   0  -9   1        2.52        2.94      0.69 o 
   1  -9   1        2.51        2.19      0.69 o 
   2  -9   1        0.00       -0.53      0.64 o 
   3  -9   1        0.16       -0.64      0.75 o 
  -7  -8   1       14.21       17.03      1.23 o 
  -6  -8   1       20.19       24.61      1.39 o 
  -5  -8   1       49.87       54.93      2.03 o 
  -4  -8   1       12.61       13.88      0.96 o 
  -3  -8   1        2.93        1.76      0.53 o 
  -2  -8   1       35.85       32.99      1.44 o 
  -1  -8   1       39.15       41.90      1.71 o 
   0  -8   1        4.63        4.11      0.69 o 
   1  -8   1       15.56       15.00      0.68 o 
   2  -8   1       25.71       26.76      0.88 o 
   3  -8   1       20.46       21.68      1.04 o 
  -8  -7   1        9.72       11.32      1.17 o 
  -7  -7   1       95.46       98.16      3.31 o 
  -6  -7   1        1.50        1.92      0.59 o 
  -5  -7   1        4.66        5.50      0.69 o 
  -4  -7   1      240.27      229.90      6.30 o 
  -3  -7   1      316.24      327.04      8.70 o 
  -2  -7   1        6.30        4.91      0.59 o 
  -1  -7   1      161.40      159.39      4.54 o 
   0  -7   1      203.73      209.81      3.30 o 
   1  -7   1       71.68       73.06      1.43 o 
   2  -7   1      448.29      465.59      8.20 o 
   3  -7   1      118.13      117.08      2.53 o 
   4  -7   1       10.94       13.57      0.81 o 
  -8  -6   1        3.17        2.78      0.80 o 
  -7  -6   1       15.23       15.05      1.23 o 
  -6  -6   1      296.06      286.32      7.90 o 
  -5  -6   1      345.03      335.37      8.97 o 
  -4  -6   1        0.81        0.75      0.37 o 
  -3  -6   1      273.14      235.24     27.49 o 
  -2  -6   1      421.27      424.62     11.00 o 
  -1  -6   1      156.54      141.83     22.18 o 
   0  -6   1     1196.56     1219.89     14.13 o 
   1  -6   1      607.90      601.65      7.53 o 
   2  -6   1       11.72       12.39      0.49 o 
   3  -6   1      103.60      105.15      1.88 o 
   4  -6   1       23.92       24.79      1.01 o 
   5  -6   1        3.19        5.02      0.96 o 
   6  -6   1       19.83       22.37      1.76 o 
  -9  -5   1        6.62        4.54      1.01 o 
  -8  -5   1      112.63      113.85      3.90 o 
  -7  -5   1       74.02       72.33      2.72 o 
  -6  -5   1       11.84       11.96      0.96 o 
  -5  -5   1      102.69      102.43      3.20 o 
  -4  -5   1      264.05      277.51      7.42 o 
  -3  -5   1      187.52      206.64      3.80 o 
  -2  -5   1     1066.90     1068.67     18.22 o 
  -1  -5   1      918.75      917.09     15.70 o 
   0  -5   1        2.36        6.10      0.27 o 
   1  -5   1      125.25      119.32      1.70 o 
   2  -5   1       41.39       45.39      0.85 o 
   3  -5   1       33.67       34.79      1.05 o 
   4  -5   1       21.14       24.13      0.93 o 
   5  -5   1        1.49        1.22      0.42 o 
   6  -5   1       11.84       15.05      1.44 o 
   7  -5   1        0.11       -0.48      0.85 o 
   8  -5   1        1.54       -0.11      1.01 o 
  -9  -4   1        0.69        0.43      0.80 o 
  -8  -4   1        6.68        7.15      1.01 o 
  -7  -4   1        1.80        1.28      0.64 o 
  -6  -4   1       15.59       16.23      1.12 o 
  -5  -4   1      115.25      126.08      3.79 o 
  -4  -4   1       50.87       47.61      1.71 o 
  -3  -4   1      299.89      315.05      5.76 o 
  -2  -4   1      201.35      244.50      4.33 o 
  -1  -4   1        1.90        1.06      0.21 o 
   0  -4   1       25.21       25.53      0.44 o 
   1  -4   1       78.42       83.20      1.22 o 
   2  -4   1       87.64       85.91      1.58 o 
   3  -4   1        2.02        1.74      0.26 o 
   4  -4   1        0.90        0.84      0.35 o 
   5  -4   1       23.85       25.55      1.33 o 
   6  -4   1        5.76        4.28      0.75 o 
   7  -4   1       70.88       67.26      2.99 o 
   8  -4   1        4.83        4.59      1.17 o 
  -9  -3   1        4.87        5.34      1.01 o 
  -8  -3   1       14.72       14.68      1.33 o 
  -7  -3   1       55.16       58.77      2.40 o 
  -6  -3   1      166.59      173.05      5.12 o 
  -5  -3   1        9.34        9.77      0.80 o 
  -4  -3   1      336.53      386.72     10.14 o 
  -3  -3   1       66.97       68.18      1.89 o 
  -2  -3   1        4.60        4.23      0.24 o 
  -1  -3   1       35.49       40.29      0.87 o 
   0  -3   1     2374.18     2325.46     25.44 o 
   1  -3   1        5.53        6.70      0.25 o 
   2  -3   1      427.13      461.06      6.75 o 
   3  -3   1      309.83      319.13      5.00 o 
   4  -3   1       55.56       68.49      1.59 o 
   5  -3   1      155.35      149.16      3.03 o 
   6  -3   1       59.67       54.11      1.46 o 
   7  -3   1       35.44       36.51      2.08 o 
   8  -3   1       12.13       10.89      1.39 o 
   9  -3   1        7.88        9.29      1.39 o 
 -10  -2   1       16.72       15.69      1.60 o 
  -9  -2   1       21.10       22.04      1.71 o 
  -8  -2   1      175.52      175.61      5.55 o 
  -7  -2   1        0.09        1.28      0.69 o 
  -6  -2   1      114.50      120.74      3.84 o 
  -5  -2   1      126.98      126.18      3.79 o 
  -4  -2   1       80.39       72.11      2.35 o 
  -3  -2   1       24.27       19.80      0.62 o 
  -2  -2   1     5544.33     5031.72    199.42 o 
  -1  -2   1       90.90       87.95      1.17 o 
   0  -2   1     1817.57     1778.18     28.18 o 
   1  -2   1      722.17      741.67      9.10 o 
   2  -2   1      751.30      829.80     10.22 o 
   3  -2   1      271.66      325.51      4.85 o 
   4  -2   1      292.23      265.86      4.91 o 
   5  -2   1       40.57       41.79      1.23 o 
   6  -2   1      166.96      162.78      3.29 o 
   7  -2   1       60.75       61.54      1.60 o 
   8  -2   1        3.04        3.58      0.96 o 
   9  -2   1        3.14        4.38      1.12 o 
 -10  -1   1       38.96       39.71      2.35 o 
  -9  -1   1        1.20        0.11      0.85 o 
  -8  -1   1        7.56        8.17      1.12 o 
  -7  -1   1       58.48       56.85      2.40 o 
  -6  -1   1       30.97       38.38      1.81 o 
  -5  -1   1       42.37       32.67      1.49 o 
  -4  -1   1     1712.71     1694.36     42.65 o 
  -3  -1   1      139.49      144.43      4.64 o 
  -2  -1   1      377.91      379.74      6.87 o 
  -1  -1   1      125.92      126.21      2.59 o 
   0  -1   1     4691.55     3374.53     46.60 o 
   1  -1   1      306.70      333.06      4.79 o 
   2  -1   1      304.26      240.26      8.67 o 
   3  -1   1       23.90       22.55      0.74 o 
   4  -1   1      676.70      673.30     17.35 o 
   5  -1   1      194.52      181.80      5.28 o 
   6  -1   1       21.93       23.86      1.44 o 
   7  -1   1       49.16       54.12      2.35 o 
   8  -1   1        2.58        1.97      0.85 o 
   9  -1   1        0.05        0.32      0.85 o 
  -9   0   1        9.67        7.42      1.23 o 
  -8   0   1        0.94       -0.16      0.75 o 
  -7   0   1        2.90        1.92      0.75 o 
  -6   0   1       75.12       72.81      2.72 o 
  -5   0   1       34.50       39.98      1.76 o 
  -4   0   1       20.90       20.60      1.12 o 
  -3   0   1        1.16        2.19      0.26 o 
  -2   0   1     5888.73     5324.62     94.91 o 
  -1   0   1        8.90        5.55      0.34 o 
   1   0   1       14.54       17.25      0.42 o 
   2   0   1      734.30      742.35     13.25 o 
   3   0   1       95.57       98.37      2.02 o 
   4   0   1       52.36       48.09      1.76 o 
   5   0   1      126.85      129.49      3.90 o 
   6   0   1        0.06       -0.53      0.53 o 
   7   0   1        9.99        8.75      1.07 o 
   8   0   1       31.23       27.44      1.81 o 
   9   0   1        8.76        8.06      1.23 o 
  10   0   1        1.15        0.75      0.91 o 
  -9   1   1        0.61       -0.37      0.85 o 
  -8   1   1        6.67        5.18      1.07 o 
  -7   1   1        2.83        0.96      0.80 o 
  -6   1   1       59.84       56.42      2.35 o 
  -5   1   1        7.89        5.50      0.80 o 
  -4   1   1     1837.04     1924.42     48.47 o 
  -3   1   1        6.86        9.60      0.55 o 
  -2   1   1     3174.80     3205.36     57.37 o 
  -1   1   1      317.77      372.16      7.90 o 
   1   1   1      501.83      360.31     12.88 o 
   2   1   1       38.65       46.67      0.78 o 
   3   1   1       46.41       50.42      1.13 o 
   4   1   1       10.59        8.37      0.49 o 
   5   1   1      398.51      467.21     12.28 o 
   6   1   1        6.41        6.14      0.75 o 
   7   1   1       27.99       26.64      1.60 o 
   8   1   1       41.51       38.86      1.97 o 
   9   1   1       16.42       13.56      1.44 o 
  10   1   1        0.01       -0.85      0.85 o 
  -9   2   1        0.38        0.00      0.91 o 
  -8   2   1       20.06       22.69      1.76 o 
  -7   2   1        0.27        0.11      0.75 o 
  -6   2   1      301.96      316.58      8.91 o 
  -5   2   1       28.29       31.44      1.65 o 
  -4   2   1     1204.45     1309.72     33.25 o 
  -3   2   1      347.71      369.83      6.91 o 
  -2   2   1      146.82      119.79      2.42 o 
  -1   2   1     1856.95     1880.52     26.88 o 
   0   2   1        4.24        1.80      0.13 o 
   1   2   1      334.63      340.71      8.38 o 
   2   2   1        0.20        2.67      0.12 o 
   3   2   1     3146.39     3097.84     55.14 o 
   4   2   1       71.68       48.45      1.17 o 
   5   2   1      189.28      203.90      5.66 o 
   6   2   1      428.07      434.39     11.53 o 
   7   2   1      207.75      206.41      6.03 o 
   8   2   1       11.09        8.54      1.07 o 
   9   2   1       18.54       18.36      1.49 o 
  10   2   1       19.07       21.88      1.87 o 
  -9   3   1        2.67        0.85      1.07 o 
  -8   3   1       33.20       31.17      2.14 o 
  -7   3   1        3.71        3.64      0.60 o 
  -6   3   1      210.83      224.35      5.23 o 
  -5   3   1       98.81       99.91      2.27 o 
  -4   3   1       38.23       33.01      2.24 o 
  -3   3   1      779.31      807.66     14.57 o 
  -2   3   1      179.23      162.85      3.24 o 
  -1   3   1      844.05      828.52     10.10 o 
   0   3   1      109.86      148.03      1.87 o 
   1   3   1     4176.73     3874.33     64.61 o 
   2   3   1      278.11      254.70      4.53 o 
   3   3   1     1221.44     1406.05     24.95 o 
   4   3   1     1406.47     1532.96     27.18 o 
   5   3   1      819.87      870.43     22.15 o 
   6   3   1      166.49      174.92      5.07 o 
   7   3   1      127.44      121.97      3.90 o 
   8   3   1       74.85       73.34      2.83 o 
   9   3   1        0.00       -0.69      0.69 o 
  10   3   1       17.71       18.15      1.65 o 
  -8   4   1       16.71       20.12      1.81 o 
  -7   4   1       16.60       16.80      1.04 o 
  -6   4   1        0.44       -0.43      0.43 o 
  -5   4   1      114.80      114.59      2.56 o 
  -4   4   1      117.77      107.29      2.35 o 
  -3   4   1      187.18      196.76      3.16 o 
  -2   4   1      104.55      112.19      1.90 o 
  -1   4   1      587.64      598.32      7.38 o 
   0   4   1      104.03      105.04      1.40 o 
   1   4   1     2390.20     2611.90     36.10 o 
   2   4   1     1207.64     1317.58     15.95 o 
   3   4   1      979.74     1075.66     26.90 o 
   4   4   1      584.63      653.79     15.72 o 
   5   4   1      115.69      111.83      3.26 o 
   6   4   1      123.94      127.52      3.79 o 
   7   4   1        0.61        0.21      0.53 o 
   8   4   1       30.26       31.12      1.65 o 
   9   4   1        4.74        3.95      0.91 o 
  10   4   1        0.17       -0.27      0.80 o 
  -8   5   1        5.72        5.23      1.23 o 
  -7   5   1        8.67        8.27      1.33 o 
  -6   5   1       15.95       16.04      1.15 o 
  -5   5   1        6.92        6.61      0.69 o 
  -4   5   1       27.97       30.05      1.11 o 
  -3   5   1        0.36        0.68      0.28 o 
  -2   5   1        0.02       -0.19      0.19 o 
  -1   5   1      993.01     1064.58     13.01 o 
   0   5   1      117.96      135.75      2.12 o 
   1   5   1      178.46      229.03      3.38 o 
   2   5   1      372.73      407.36      5.88 o 
   3   5   1       36.20       43.43      0.89 o 
   4   5   1       62.64       64.75      1.92 o 
   5   5   1       22.43       25.99      1.12 o 
   6   5   1        7.40        6.94      0.69 o 
   7   5   1       13.76       11.32      1.07 o 
   8   5   1        5.40        3.74      0.80 o 
   9   5   1        0.00       -0.32      0.64 o 
  -6   6   1        3.70        4.21      0.99 o 
  -5   6   1       19.49       18.76      1.03 o 
  -4   6   1       18.23       19.30      0.94 o 
  -3   6   1      220.79      220.95      3.46 o 
  -2   6   1       48.72       46.85      0.90 o 
  -1   6   1        1.31        3.94      0.33 o 
   0   6   1        1.70        1.79      0.20 o 
   1   6   1      423.73      443.21      7.98 o 
   2   6   1        0.01        0.25      0.14 o 
   3   6   1       61.58       72.92      2.08 o 
   4   6   1      407.43      408.29      7.34 o 
   5   6   1      186.12      181.48      4.91 o 
   6   6   1       69.73       65.60      2.19 o 
   7   6   1       35.26       34.59      1.60 o 
   8   6   1        0.01       -0.53      0.53 o 
   9   6   1       24.37       24.87      1.60 o 
  -5   7   1       53.37       49.59      2.19 o 
  -4   7   1       86.52       89.63      2.13 o 
  -3   7   1        0.90       -0.16      0.43 o 
  -2   7   1       38.91       36.88      1.07 o 
  -1   7   1      313.90      317.48      4.75 o 
   0   7   1       28.16       27.70      0.62 o 
   1   7   1       43.84       44.27      0.94 o 
   2   7   1      844.29      806.59     11.67 o 
   3   7   1      268.65      264.19      4.81 o 
   4   7   1      194.08      185.83      4.03 o 
   5   7   1      114.47      119.67      3.36 o 
   6   7   1        7.32        7.53      0.75 o 
   7   7   1       74.10       75.53      2.56 o 
   8   7   1       95.55       97.89      3.26 o 
  -4   8   1       23.16       20.87      1.60 o 
  -3   8   1       69.78       67.69      3.42 o 
  -2   8   1       13.30       13.26      0.85 o 
  -1   8   1       14.96       12.66      1.07 o 
   0   8   1      387.10      363.53      6.59 o 
   1   8   1       81.64       83.27      2.70 o 
   2   8   1      126.56      125.97      3.02 o 
   3   8   1       67.15       70.83      2.08 o 
   4   8   1       27.48       25.78      0.96 o 
   5   8   1       71.03       72.06      2.08 o 
   6   8   1      183.93      172.84      4.70 o 
   7   8   1       11.07        8.59      0.85 o 
   8   8   1       24.61       28.40      1.44 o 
  -4   9   1        0.51        1.28      0.80 o 
  -3   9   1        1.15        1.07      0.80 o 
  -2   9   1       39.54       37.31      2.03 o 
  -1   9   1        5.26        3.82      0.91 o 
   0   9   1       11.97       12.91      1.36 o 
   1   9   1        2.25        2.13      0.44 o 
   2   9   1       21.91       20.02      1.01 o 
   3   9   1        8.93       10.94      0.69 o 
  -2  10   1        0.81        0.00      0.80 o 
  -1  10   1        5.36        4.88      0.65 o 
   0  10   1        2.99        1.36      0.51 o 
   1  10   1        4.57        4.13      1.17 o 
   2  10   1        1.09        3.79      0.59 o 
  -5  -9   2        3.83        4.32      0.80 o 
  -4  -9   2        4.71        5.50      0.80 o 
  -3  -9   2       82.49       87.17      3.04 o 
  -2  -9   2       42.61       47.19      2.03 o 
  -1  -9   2        3.46        3.20      0.75 o 
   0  -9   2       48.36       50.12      2.19 o 
   1  -9   2        2.10        2.40      0.80 o 
   2  -9   2        2.81        1.28      0.80 o 
  -6  -8   2        7.81        7.95      0.96 o 
  -5  -8   2      134.77      145.45      4.43 o 
  -4  -8   2       53.99       57.01      2.19 o 
  -3  -8   2       14.52       14.20      1.07 o 
  -2  -8   2      156.73      154.21      4.59 o 
  -1  -8   2       24.27       24.93      1.33 o 
   0  -8   2        0.33        0.91      0.59 o 
   1  -8   2      172.37      179.54      3.63 o 
   2  -8   2        6.78        5.80      0.62 o 
   3  -8   2       20.46       21.35      1.49 o 
   4  -8   2       12.27        9.50      1.17 o 
  -7  -7   2       47.80       53.75      2.30 o 
  -6  -7   2       14.76       14.25      1.17 o 
  -5  -7   2       14.57       18.68      1.23 o 
  -4  -7   2      116.85      119.19      3.68 o 
  -3  -7   2       20.65       20.23      1.17 o 
  -2  -7   2        1.23        1.92      0.53 o 
  -1  -7   2      270.26      272.65      7.47 o 
   0  -7   2       31.93       26.32      1.49 o 
   1  -7   2      187.95      190.51      3.72 o 
   2  -7   2       29.95       33.26      2.22 o 
   3  -7   2       15.46       15.32      0.70 o 
   4  -7   2        6.03        7.47      0.85 o 
  -8  -6   2        0.01       -0.21      0.69 o 
  -7  -6   2        3.90        5.92      0.85 o 
  -6  -6   2        0.99        0.85      0.64 o 
  -5  -6   2        0.78        0.64      0.53 o 
  -4  -6   2       15.48       15.91      1.12 o 
  -3  -6   2       75.93       80.92      2.67 o 
  -2  -6   2       75.68       70.13      1.64 o 
  -1  -6   2      519.16      516.97      9.49 o 
   0  -6   2      144.69      154.51      2.17 o 
   1  -6   2        4.27        4.03      0.29 o 
   2  -6   2        1.07        1.30      0.26 o 
   3  -6   2        1.29        0.50      0.47 o 
   4  -6   2        0.13        0.15      0.32 o 
   5  -6   2        0.31        0.21      0.69 o 
  -9  -5   2        0.24        0.00      0.80 o 
  -8  -5   2       40.88       41.21      2.14 o 
  -7  -5   2       18.29       17.03      1.33 o 
  -6  -5   2       77.66       81.35      2.94 o 
  -5  -5   2        1.21        0.43      0.53 o 
  -4  -5   2       73.18       70.47      1.64 o 
  -3  -5   2      606.61      599.34      8.62 o 
  -2  -5   2      598.53      580.93      8.36 o 
  -1  -5   2        0.01       -0.05      0.19 o 
   0  -5   2      157.37      155.03      2.12 o 
   1  -5   2      152.15      149.49      2.10 o 
   2  -5   2       21.19       25.96      0.68 o 
   3  -5   2       11.94       12.22      0.66 o 
   4  -5   2       22.48       22.07      0.86 o 
   5  -5   2        3.58        2.72      0.80 o 
   6  -5   2       10.52       10.36      1.28 o 
   7  -5   2       23.50       27.01      1.92 o 
  -9  -4   2        8.20        6.03      1.12 o 
  -8  -4   2       63.28       70.46      2.83 o 
  -7  -4   2       10.99       11.85      1.23 o 
  -6  -4   2       23.16       23.59      1.44 o 
  -5  -4   2      275.25      277.62      7.63 o 
  -4  -4   2      975.01      936.93     23.91 o 
  -3  -4   2        3.06        3.80      0.33 o 
  -2  -4   2      810.31      788.86     11.20 o 
  -1  -4   2      548.65      535.43      7.66 o 
   0  -4   2      107.74      120.78      1.66 o 
   1  -4   2      121.10      110.99      1.41 o 
   2  -4   2      107.82      106.61      1.82 o 
   3  -4   2       56.46       61.26      3.87 o 
   4  -4   2      300.87      289.10      5.38 o 
   5  -4   2      138.57      143.02      2.92 o 
   6  -4   2       34.62       35.02      1.92 o 
   7  -4   2       67.66       70.46      3.04 o 
   8  -4   2        0.01        0.05      0.91 o 
  -9  -3   2        0.52        0.48      0.80 o 
  -8  -3   2        0.11        0.48      0.75 o 
  -7  -3   2       75.49       73.39      2.78 o 
  -6  -3   2      476.13      456.48     12.22 o 
  -5  -3   2       17.29       17.24      1.12 o 
  -4  -3   2      480.84      452.00     11.85 o 
  -3  -3   2      419.20      397.77     10.41 o 
  -2  -3   2       58.16       67.17      0.97 o 
  -1  -3   2      260.28      244.29      3.11 o 
   0  -3   2      178.50      169.36      2.21 o 
   1  -3   2      338.75      357.63      4.52 o 
   2  -3   2     1521.18     1525.94     21.63 o 
   3  -3   2      486.02      523.20      8.57 o 
   4  -3   2      101.11      112.46      2.28 o 
   5  -3   2      326.31      351.06      6.44 o 
   6  -3   2        0.23       -0.27      0.64 o 
   7  -3   2       34.15       40.25      2.14 o 
   8  -3   2       20.52       20.82      1.76 o 
   9  -3   2        0.00       -0.59      0.96 o 
  -9  -2   2       25.41       20.87      1.71 o 
  -8  -2   2       70.28       69.02      2.94 o 
  -7  -2   2       17.89       20.39      1.44 o 
  -6  -2   2       35.81       33.52      1.71 o 
  -5  -2   2       70.97       64.16      2.35 o 
  -4  -2   2        5.92        7.90      0.80 o 
  -3  -2   2      160.58      162.34      3.36 o 
  -2  -2   2       12.73       15.40      0.53 o 
  -1  -2   2      295.16      325.42      4.08 o 
   0  -2   2     1540.51     1565.97     15.69 o 
   1  -2   2     1024.31     1192.66     14.77 o 
   2  -2   2        1.50        2.69      0.18 o 
   3  -2   2      593.75      656.26      9.51 o 
   4  -2   2        3.02        2.72      0.28 o 
   5  -2   2      135.69      144.28      2.83 o 
   6  -2   2       56.24       56.41      1.38 o 
   7  -2   2        1.13        0.48      0.75 o 
   8  -2   2        0.00        0.00      0.80 o 
   9  -2   2       10.57       10.94      1.44 o 
  -9  -1   2        6.99        7.85      1.28 o 
  -8  -1   2        2.86        3.42      0.91 o 
  -7  -1   2        0.02       -0.16      0.59 o 
  -6  -1   2        1.01        1.07      0.59 o 
  -5  -1   2        4.64        3.31      0.64 o 
  -4  -1   2       28.51       19.91      1.07 o 
  -3  -1   2       50.67       52.34      1.26 o 
  -2  -1   2        1.12        0.66      0.27 o 
  -1  -1   2      891.28     1066.57     18.95 o 
   0  -1   2     1742.24     1765.13     19.58 o 
   1  -1   2      197.33      211.25      2.70 o 
   2  -1   2       55.47       45.19      0.79 o 
   3  -1   2       61.93       55.05      3.02 o 
   4  -1   2       20.45       20.99      0.91 o 
   5  -1   2        3.56        2.99      0.64 o 
   6  -1   2       53.75       49.48      2.14 o 
   7  -1   2        6.24        5.34      0.96 o 
   8  -1   2        9.74        8.49      1.17 o 
   9  -1   2        7.23        4.86      1.07 o 
  -9   0   2        2.00        2.30      0.96 o 
  -8   0   2        7.46        8.86      1.17 o 
  -7   0   2        6.03        6.78      1.01 o 
  -6   0   2       17.67       16.39      1.33 o 
  -5   0   2      234.91      241.27      6.83 o 
  -4   0   2      465.26      485.47     12.76 o 
  -3   0   2       80.14      115.13      5.92 o 
  -2   0   2     4252.32     4079.42    134.59 o 
  -1   0   2      523.45      546.21     12.12 o 
   0   0   2        9.66        1.20      0.15 o 
   1   0   2      944.30     1019.58     12.77 o 
   2   0   2      112.94      104.43      2.06 o 
   3   0   2       18.19       16.01      0.37 o 
   4   0   2      855.55      853.35     21.78 o 
   5   0   2       47.10       45.05      1.81 o 
   6   0   2       44.39       44.25      1.92 o 
   7   0   2      121.15      118.18      3.95 o 
   8   0   2        9.32        9.29      1.17 o 
   9   0   2       31.82       29.30      1.97 o 
  10   0   2        4.60        5.07      1.17 o 
  -9   1   2        1.76        3.31      1.07 o 
  -8   1   2        1.06        1.60      0.91 o 
  -7   1   2       95.98       96.99      3.63 o 
  -6   1   2      272.93      265.66      7.63 o 
  -5   1   2        2.68        1.39      0.59 o 
  -4   1   2     2385.12     2408.60     60.53 o 
  -3   1   2      885.05      902.91     20.79 o 
  -2   1   2      242.99      253.02      4.76 o 
  -1   1   2     3730.69     3598.39     88.15 o 
   0   1   2      644.32      661.37     14.18 o 
   1   1   2      456.01      458.91      5.70 o 
   2   1   2     2848.08     2729.39     30.13 o 
   3   1   2      712.19      790.75     11.32 o 
   4   1   2      114.99      131.40      2.09 o 
   5   1   2      643.14      659.75     17.03 o 
   6   1   2       16.45       15.11      1.07 o 
   7   1   2      140.31      139.74      4.43 o 
   8   1   2       33.48       32.67      1.81 o 
   9   1   2       13.29       14.68      1.44 o 
  10   1   2       13.18       11.00      1.44 o 
  -9   2   2        9.80        8.59      1.39 o 
  -8   2   2       50.74       51.24      2.67 o 
  -7   2   2        5.81        5.39      1.01 o 
  -6   2   2      686.81      677.15     17.93 o 
  -5   2   2      197.41      203.96      5.98 o 
  -4   2   2      204.00      184.47      5.34 o 
  -3   2   2     1118.83     1223.39     21.93 o 
  -2   2   2      313.67      339.79      6.30 o 
  -1   2   2     1040.36     1114.63     19.82 o 
   0   2   2     1774.41     1719.72     20.55 o 
   1   2   2     1189.47     1297.41     13.08 o 
   2   2   2       95.90      115.07      1.34 o 
   3   2   2      993.90      991.02     14.12 o 
   4   2   2        7.47        9.94      0.61 o 
   5   2   2      238.64      235.23      6.41 o 
   6   2   2       30.08       21.19      1.23 o 
   7   2   2       66.30       65.44      2.51 o 
   8   2   2       58.72       57.43      2.46 o 
   9   2   2       21.32       21.67      1.60 o 
  10   2   2        2.49        1.65      0.96 o 
  -9   3   2        3.96        3.79      1.17 o 
  -8   3   2      118.32      118.39      4.48 o 
  -7   3   2       12.17        7.79      1.23 o 
  -6   3   2       43.52       39.77      2.08 o 
  -5   3   2      104.90      103.07      3.52 o 
  -4   3   2       26.40       26.15      1.39 o 
  -3   3   2      216.80      229.24      7.23 o 
  -2   3   2      110.85      106.71      1.81 o 
  -1   3   2       31.56       48.29      0.75 o 
   0   3   2       20.26       33.00      0.53 o 
   1   3   2       87.84       91.59      1.68 o 
   2   3   2      178.47      193.39      3.49 o 
   3   3   2       44.34       38.53      0.78 o 
   4   3   2      145.40      199.22      3.74 o 
   5   3   2       88.04       92.13      2.78 o 
   6   3   2       57.29       50.39      1.92 o 
   7   3   2        0.11       -0.53      0.53 o 
   8   3   2       14.53       10.57      1.12 o 
   9   3   2        1.70        0.27      0.80 o 
  10   3   2        3.41        3.58      1.01 o 
  -8   4   2        2.54        3.95      1.17 o 
  -7   4   2        1.35        0.29      0.55 o 
  -6   4   2        0.04        0.03      0.46 o 
  -5   4   2       12.41       10.53      2.24 o 
  -4   4   2       26.60       26.64      0.98 o 
  -3   4   2       54.47       49.21      1.10 o 
  -2   4   2       53.12       54.75      1.10 o 
  -1   4   2       51.21       41.90      0.72 o 
   0   4   2      102.82      107.79      1.44 o 
   1   4   2       10.78       10.92      0.45 o 
   2   4   2     1591.39     1807.20     43.18 o 
   3   4   2        1.61        3.28      0.88 o 
   4   4   2        6.52        4.36      0.23 o 
   5   4   2      184.60      197.02      5.34 o 
   6   4   2       10.43       10.84      0.85 o 
   7   4   2       24.30       20.39      1.28 o 
   8   4   2        0.54        0.48      0.64 o 
   9   4   2        6.93        8.33      1.12 o 
  10   4   2        0.40       -0.27      0.80 o 
  -8   5   2        0.02        0.59      1.01 o 
  -7   5   2        0.03       -0.41      0.52 o 
  -6   5   2       33.21       35.17      2.27 o 
  -5   5   2       23.43       25.50      1.09 o 
  -4   5   2       42.37       41.25      1.32 o 
  -3   5   2       37.80       40.58      1.64 o 
  -2   5   2       29.74       35.40      0.73 o 
  -1   5   2        1.75        0.13      0.35 o 
   0   5   2     1852.51     1936.21     26.74 o 
   1   5   2       33.54       37.33      0.75 o 
   2   5   2      252.47      206.40      5.63 o 
   3   5   2      565.15      572.21     14.20 o 
   4   5   2       11.25        6.30      0.48 o 
   5   5   2      290.76      279.91      7.37 o 
   6   5   2       64.96       63.55      1.38 o 
   7   5   2        5.48        5.44      0.75 o 
   8   5   2       59.21       59.57      2.40 o 
   9   5   2       17.18       20.92      1.49 o 
  10   5   2        0.27       -0.75      0.75 o 
  -7   6   2        1.37        1.33      0.96 o 
  -6   6   2       10.14       10.02      1.17 o 
  -5   6   2        1.23        1.99      0.55 o 
  -4   6   2        2.65        3.36      0.57 o 
  -3   6   2        3.22        4.92      0.41 o 
  -2   6   2      517.87      555.56      7.02 o 
  -1   6   2        1.20        2.19      0.24 o 
   0   6   2      207.68      184.04      2.82 o 
   1   6   2      238.47      230.34      3.45 o 
   2   6   2       77.09       70.89      1.03 o 
   3   6   2      559.04      547.01     13.77 o 
   4   6   2      178.26      182.12      4.70 o 
   5   6   2        0.50        0.16      0.27 o 
   6   6   2      223.91      224.83      6.09 o 
   7   6   2       30.94       29.36      1.39 o 
   8   6   2       21.73       16.33      1.23 o 
   9   6   2        4.24        3.68      0.80 o 
  -5   7   2       12.73       10.97      0.79 o 
  -4   7   2       27.45       29.45      1.10 o 
  -3   7   2        3.44        2.21      0.46 o 
  -2   7   2       17.60       15.63      0.98 o 
  -1   7   2       10.29        9.41      0.50 o 
   0   7   2       51.28       49.02      1.01 o 
   1   7   2      282.47      275.98      5.21 o 
   2   7   2       54.20       54.89      1.01 o 
   3   7   2        0.24        0.85      0.59 o 
   5   7   2        7.53        7.24      0.48 o 
   6   7   2       57.32       49.00      1.65 o 
   7   7   2       18.17       13.50      0.96 o 
   8   7   2       37.60       35.55      1.65 o 
   9   7   2        1.46        1.07      0.69 o 
  -5   8   2        1.53        1.12      0.80 o 
  -4   8   2        1.90        1.01      0.85 o 
  -3   8   2        4.40        3.73      0.55 o 
  -2   8   2       14.82       15.35      0.83 o 
  -1   8   2       31.79       30.73      1.13 o 
   0   8   2        7.49        7.18      0.83 o 
   1   8   2        0.11       -0.32      0.64 o 
   2   8   2        1.68        1.78      0.31 o 
   3   8   2        1.83        1.39      0.69 o 
   6   8   2       25.31       24.02      0.91 o 
   7   8   2       30.91       29.09      1.23 o 
  -4   9   2        1.58        1.71      0.85 o 
  -3   9   2        0.11        0.05      0.75 o 
  -2   9   2       22.63       24.87      1.76 o 
  -1   9   2        3.32        3.26      0.52 o 
   0   9   2       14.24       15.75      1.39 o 
   1   9   2        3.88        3.16      0.42 o 
   2   9   2        3.15        0.65      0.64 o 
   3   9   2      188.22      171.39      5.28 o 
  -2  10   2        6.57        7.69      1.17 o 
  -1  10   2        0.10        0.85      0.80 o 
   0  10   2        0.40        0.83      0.48 o 
   1  10   2      134.73      131.20      2.90 o 
   2  10   2        2.57        2.89      0.42 o 
   1  11   2       38.60       34.38      2.14 o 
  -4  -9   3       22.75       22.95      1.55 o 
  -3  -9   3       79.25       80.87      2.99 o 
  -2  -9   3        0.00       -0.59      0.59 o 
  -1  -9   3       14.25       15.32      1.28 o 
   0  -9   3       43.58       45.37      2.19 o 
   1  -9   3        0.76        0.00      0.75 o 
  -6  -8   3        7.16        8.22      1.07 o 
  -5  -8   3       15.26       16.17      1.33 o 
  -4  -8   3        1.60        1.23      0.64 o 
  -3  -8   3        6.60        7.74      0.91 o 
  -2  -8   3       39.66       39.39      1.81 o 
  -1  -8   3        7.55        7.10      0.91 o 
   0  -8   3       22.21       25.73      1.60 o 
   1  -8   3        4.85        4.60      0.75 o 
   2  -8   3      115.35      120.26      2.74 o 
   3  -8   3       49.04       51.56      2.46 o 
   4  -8   3       12.55        9.50      1.23 o 
  -7  -7   3        4.23        4.91      0.96 o 
  -6  -7   3       10.63        9.39      1.07 o 
  -5  -7   3        1.54        1.49      0.64 o 
  -4  -7   3        2.03        1.87      0.64 o 
  -3  -7   3        9.81       11.69      1.01 o 
  -2  -7   3       26.43       25.25      1.39 o 
  -1  -7   3      171.24      168.25      5.02 o 
   0  -7   3      567.48      570.02     15.05 o 
   1  -7   3       11.50       11.20      0.72 o 
   2  -7   3       11.63       10.55      1.65 o 
   3  -7   3       11.14       13.05      0.84 o 
   4  -7   3        3.64        3.47      0.85 o 
   5  -7   3        0.10       -0.53      0.75 o 
  -7  -6   3       12.86       15.59      1.39 o 
  -6  -6   3       11.33       12.33      1.23 o 
  -5  -6   3        0.12        0.59      0.64 o 
  -4  -6   3      314.80      313.91      8.65 o 
  -3  -6   3      588.25      579.63     15.16 o 
  -2  -6   3     1322.85     1293.71     32.88 o 
  -1  -6   3       32.17       31.44      1.55 o 
   0  -6   3        1.19        1.73      0.28 o 
   1  -6   3        0.02        0.07      0.26 o 
   2  -6   3      178.12      178.50      2.92 o 
   3  -6   3        0.34        0.04      0.47 o 
   4  -6   3       53.16       53.67      1.27 o 
   5  -6   3        5.39        5.82      0.96 o 
  -8  -5   3       10.77       11.26      1.28 o 
  -7  -5   3        5.10        6.51      1.01 o 
  -6  -5   3      329.36      333.56      9.29 o 
  -5  -5   3      616.44      608.02     16.01 o 
  -4  -5   3     1197.28     1179.16     30.10 o 
  -3  -5   3      136.05      141.66      2.29 o 
  -2  -5   3       50.23       52.06      1.02 o 
  -1  -5   3       43.05       39.52      1.11 o 
   0  -5   3      853.09      847.78     10.56 o 
   1  -5   3        1.76        2.65      0.41 o 
   2  -5   3      159.71      168.29      2.71 o 
   3  -5   3       67.19       64.77      1.31 o 
   4  -5   3        2.34        2.03      0.69 o 
   5  -5   3       37.62       44.14      2.14 o 
   6  -5   3       25.94       25.03      1.81 o 
   7  -5   3       12.71       12.38      1.44 o 
  -9  -4   3        3.90        6.19      1.17 o 
  -8  -4   3       74.17       80.44      3.26 o 
  -7  -4   3      270.68      257.44      7.53 o 
  -6  -4   3      446.45      473.40     12.76 o 
  -5  -4   3       91.52       93.20      3.15 o 
  -4  -4   3       44.94       44.84      1.87 o 
  -3  -4   3       80.57       80.43      1.40 o 
  -2  -4   3      986.48      961.06     13.62 o 
  -1  -4   3       21.41       19.78      0.65 o 
   0  -4   3       21.43       20.42      0.47 o 
   1  -4   3       95.55       92.39      1.38 o 
   2  -4   3        0.22        0.26      0.19 o 
   3  -4   3      119.34      112.79      3.52 o 
   4  -4   3       26.97       24.66      1.44 o 
   5  -4   3       73.82       77.61      2.94 o 
   6  -4   3        0.05       -0.53      0.69 o 
   7  -4   3        5.27        3.04      1.01 o 
   8  -4   3        0.66        0.59      0.96 o 
  -9  -3   3       69.21       64.75      2.99 o 
  -8  -3   3       73.76       75.26      3.10 o 
  -7  -3   3       13.24       14.04      1.39 o 
  -6  -3   3        4.78        5.12      0.85 o 
  -5  -3   3        3.29        2.99      0.64 o 
  -4  -3   3      248.12      251.57      6.99 o 
  -3  -3   3       17.96       12.49      0.85 o 
  -2  -3   3      281.33      306.07      4.48 o 
  -1  -3   3        0.02       -0.07      0.18 o 
   0  -3   3       25.52       22.78      1.13 o 
   1  -3   3       43.09       41.76      0.73 o 
   2  -3   3        3.86        4.26      0.33 o 
   3  -3   3      146.50      156.87      3.02 o 
   4  -3   3       43.41       49.43      1.97 o 
   5  -3   3        0.92        1.44      0.69 o 
   6  -3   3        7.73        8.11      1.01 o 
   7  -3   3        0.67       -0.48      0.80 o 
   8  -3   3        3.12        2.14      0.96 o 
  -9  -2   3        0.08        0.21      0.85 o 
  -8  -2   3        0.00       -0.53      0.75 o 
  -7  -2   3       21.43       23.01      1.55 o 
  -6  -2   3        8.33        9.02      0.96 o 
  -5  -2   3       13.87       12.44      1.07 o 
  -4  -2   3      613.23      608.40     15.85 o 
  -3  -2   3      178.30      181.22      5.12 o 
  -2  -2   3       90.71       93.67      1.91 o 
  -1  -2   3      221.44      201.08      2.60 o 
   0  -2   3      120.62      120.83      1.46 o 
   1  -2   3       24.75       34.25      0.61 o 
   2  -2   3      656.48      675.69      8.49 o 
   3  -2   3      265.28      287.43      8.25 o 
   4  -2   3       19.68       22.42      1.23 o 
   5  -2   3      185.27      183.83      5.44 o 
   6  -2   3       25.81       26.15      1.55 o 
   7  -2   3        6.85        6.03      0.96 o 
   8  -2   3        5.64        4.86      1.12 o 
   9  -2   3        1.30        0.00      0.96 o 
  -9  -1   3       22.80       23.86      1.87 o 
  -8  -1   3        0.11       -0.43      0.75 o 
  -7  -1   3       10.16        8.97      1.07 o 
  -6  -1   3      286.00      279.54      7.95 o 
  -5  -1   3      175.11      179.19      5.28 o 
  -4  -1   3        5.93        6.09      0.69 o 
  -3  -1   3      658.90      643.25     16.60 o 
  -2  -1   3        8.61        5.83      0.38 o 
  -1  -1   3       29.30       25.08      0.44 o 
   0  -1   3     1487.86     1403.99     15.49 o 
   1  -1   3     2720.40     2637.34     33.35 o 
   2  -1   3       22.63       36.13      0.60 o 
   3  -1   3     1704.76     1764.43     38.22 o 
   4  -1   3       12.40       13.40      0.91 o 
   5  -1   3      151.56      153.41      4.59 o 
   6  -1   3       83.78       78.36      2.83 o 
   7  -1   3       18.49       16.01      1.33 o 
   8  -1   3        4.81        2.94      0.91 o 
   9  -1   3        1.97        1.55      0.91 o 
  -9   0   3        4.72        4.38      1.17 o 
  -8   0   3       45.68       48.73      2.46 o 
  -7   0   3       28.68       29.78      1.76 o 
  -6   0   3        6.56        6.46      0.91 o 
  -5   0   3      201.33      190.98      5.60 o 
  -4   0   3       71.76       88.29      2.94 o 
  -3   0   3        2.96        0.92      0.40 o 
  -2   0   3      396.60      340.85      6.38 o 
  -1   0   3     4312.13     3926.74     70.26 o 
   0   0   3       12.41        3.97      0.18 o 
   1   0   3     4188.17     3602.31     52.32 o 
   2   0   3      183.63      192.43      2.49 o 
   3   0   3      566.30      559.97     10.17 o 
   4   0   3      400.71      380.90     10.03 o 
   5   0   3      161.94      156.61      2.95 o 
   6   0   3       62.29       59.41      1.34 o 
   7   0   3       11.22       13.13      1.17 o 
   8   0   3       10.08        6.57      1.01 o 
   9   0   3        0.19       -0.75      0.75 o 
  10   0   3        0.08        0.00      0.85 o 
  -9   1   3        0.29        0.59      0.91 o 
  -8   1   3        6.13        7.05      1.17 o 
  -7   1   3        6.87        5.02      0.96 o 
  -6   1   3      145.74      151.97      4.86 o 
  -5   1   3        2.23        2.30      0.69 o 
  -4   1   3       15.87       22.37      1.33 o 
  -3   1   3      700.93      767.20     28.24 o 
  -2   1   3       53.03       44.28      1.57 o 
  -1   1   3     1164.23     1204.87     27.44 o 
   0   1   3      953.56      912.10     18.19 o 
   1   1   3      247.08      242.98      3.14 o 
   2   1   3      833.04      855.65      9.53 o 
   3   1   3      789.72      862.57     10.74 o 
   4   1   3       65.52       66.55      1.38 o 
   5   1   3       17.70       18.88      0.64 o 
   6   1   3       56.35       47.67      1.97 o 
   7   1   3        6.73        3.79      0.80 o 
   8   1   3        1.86        0.59      0.75 o 
   9   1   3        0.02       -0.21      0.80 o 
  10   1   3        0.78        0.85      0.91 o 
  -9   2   3        1.03        1.92      1.07 o 
  -8   2   3       85.33       84.07      3.58 o 
  -7   2   3        2.54        1.12      0.85 o 
  -6   2   3      138.90      134.08      4.48 o 
  -5   2   3        3.36        2.94      0.80 o 
  -4   2   3        0.52       -0.53      0.53 o 
  -3   2   3        0.03       -0.28      0.28 o 
  -2   2   3      301.55      330.39      9.23 o 
  -1   2   3       16.88       18.12      0.69 o 
   0   2   3      350.65      368.09      4.47 o 
   1   2   3      910.72      978.35     10.79 o 
   2   2   3       74.03       75.66      1.04 o 
   3   2   3      808.06      898.31      9.90 o 
   4   2   3       14.45        9.44      0.83 o 
   5   2   3      150.25      137.82      4.00 o 
   6   2   3       11.35       12.49      0.96 o 
   7   2   3        3.25        1.12      0.64 o 
   8   2   3       22.64       20.50      1.49 o 
   9   2   3       21.63       25.14      1.71 o 
  10   2   3        0.24        0.11      0.91 o 
  -8   3   3       68.75       66.78      3.20 o 
  -7   3   3        6.73        4.22      1.07 o 
  -6   3   3        3.99        3.04      0.96 o 
  -5   3   3       58.87       67.79      2.67 o 
  -4   3   3       25.05       32.51      1.60 o 
  -3   3   3       81.24       80.32      2.78 o 
  -2   3   3        8.75        7.84      0.53 o 
  -1   3   3      155.36      175.83      2.30 o 
   0   3   3      924.36      867.03      9.31 o 
   1   3   3     1815.68     1836.88     22.30 o 
   2   3   3      431.89      474.18      6.17 o 
   3   3   3      693.34      675.17      8.42 o 
   4   3   3       29.33       28.98      0.61 o 
   5   3   3       71.69       74.14      2.35 o 
   6   3   3      500.71      506.02     13.24 o 
   7   3   3      161.24      166.16      4.91 o 
   8   3   3       45.30       47.29      2.14 o 
   9   3   3       28.14       27.28      1.71 o 
  10   3   3        1.69        1.92      0.91 o 
  -8   4   3        1.26        2.31      0.67 o 
  -7   4   3       23.21       25.55      1.24 o 
  -6   4   3        0.03        0.05      0.46 o 
  -5   4   3       39.88       37.84      1.32 o 
  -4   4   3       38.00       39.50      1.26 o 
  -3   4   3       24.95       27.25      0.98 o 
  -2   4   3      605.71      573.38      8.45 o 
  -1   4   3      584.95      597.60      7.39 o 
   0   4   3     1131.45     1203.65     14.30 o 
   1   4   3      728.80      726.60      7.97 o 
   2   4   3       61.40       52.13      1.15 o 
   3   4   3      249.99      300.78      5.40 o 
   4   4   3     1807.18     1845.64     26.22 o 
   5   4   3      363.01      365.37      6.66 o 
   6   4   3      234.58      234.24      4.45 o 
   7   4   3      103.53      105.79      3.36 o 
   8   4   3       15.93       16.17      1.28 o 
   9   4   3       32.16       32.29      1.87 o 
  10   4   3       54.00       59.14      2.72 o 
  -7   5   3        5.15        3.65      0.71 o 
  -6   5   3        3.01        2.86      1.23 o 
  -5   5   3        6.00        6.57      1.44 o 
  -4   5   3      103.65      102.24      2.43 o 
  -3   5   3       71.07       78.62      1.91 o 
  -2   5   3      395.82      423.73      5.41 o 
  -1   5   3      244.15      249.41      3.39 o 
   0   5   3       47.59       43.65      1.25 o 
   1   5   3      213.66      232.97      3.43 o 
   2   5   3     1278.51     1297.08     17.99 o 
   3   5   3      173.16      184.45      3.43 o 
   4   5   3      214.35      213.44      3.98 o 
   5   5   3       82.53       89.94      2.62 o 
   6   5   3       44.26       44.04      1.04 o 
   7   5   3       79.30       78.62      2.62 o 
   8   5   3      136.20      138.35      4.32 o 
   9   5   3       22.24       21.24      1.49 o 
  10   5   3       51.29       56.42      2.62 o 
  -6   6   3        4.89        3.67      1.04 o 
  -5   6   3        6.05        6.27      0.70 o 
  -4   6   3       48.91       48.01      1.51 o 
  -3   6   3       21.78       19.79      0.72 o 
  -2   6   3        1.51        1.75      0.55 o 
  -1   6   3       28.49       28.72      0.64 o 
   0   6   3       54.28       59.26      1.11 o 
   1   6   3        0.99        1.90      0.26 o 
   2   6   3        1.48        0.82      0.31 o 
   3   6   3        0.01       -0.37      0.43 o 
   4   6   3       43.80       50.87      2.03 o 
   5   6   3       17.65       14.57      0.69 o 
   6   6   3       38.66       40.51      1.49 o 
   7   6   3       85.13       82.15      2.67 o 
   8   6   3       15.83       13.29      1.17 o 
   9   6   3       20.07       20.92      1.44 o 
  -6   7   3        0.67        0.53      0.85 o 
  -5   7   3        0.20       -0.17      0.67 o 
  -4   7   3        0.05        0.34      0.41 o 
  -3   7   3        1.52        0.81      0.34 o 
  -2   7   3       36.43       36.11      0.92 o 
  -1   7   3        7.47        8.27      0.41 o 
   0   7   3       75.60       75.56      1.37 o 
   1   7   3       73.62       70.58      1.68 o 
   2   7   3       11.31       13.04      0.52 o 
   4   7   3       71.35       64.85      2.51 o 
   6   7   3       27.85       32.35      1.17 o 
   7   7   3       15.46       13.50      0.91 o 
   8   7   3        0.44        0.32      0.53 o 
   9   7   3        6.19        5.02      0.85 o 
  -5   8   3        3.87        3.52      0.96 o 
  -4   8   3       25.82       29.78      1.87 o 
  -3   8   3        2.13        3.09      0.51 o 
  -2   8   3       82.10       81.70      2.01 o 
  -1   8   3       95.79       97.11      2.21 o 
   0   8   3        2.09        1.33      0.75 o 
   1   8   3      187.54      186.39      5.50 o 
   2   8   3      259.03      251.02      4.88 o 
   3   8   3      190.60      164.40      4.96 o 
   4   8   3      131.33      136.17      4.32 o 
   7   8   3       96.52      100.08      2.88 o 
  -4   9   3       24.59       20.12      1.60 o 
  -3   9   3       27.12       26.90      1.81 o 
  -2   9   3        1.50        1.45      0.47 o 
  -1   9   3       74.85       73.44      1.92 o 
   0   9   3      126.04      120.26      4.06 o 
   1   9   3       78.25       73.45      2.94 o 
   2   9   3       78.01       73.49      2.30 o 
   3   9   3        1.51        1.49      0.80 o 
   4   9   3        3.50        4.48      0.96 o 
  -3  10   3        4.56        3.58      1.07 o 
  -2  10   3       19.75       19.06      1.76 o 
  -1  10   3       12.39       11.80      1.39 o 
   0  10   3        9.15        7.05      1.17 o 
   1  10   3        6.16        5.03      0.69 o 
   2  10   3        0.82        0.96      0.85 o 
   3  10   3       66.88       58.98      2.67 o 
   0  11   3        0.78        0.17      0.53 o 
   1  11   3        2.20        0.59      0.96 o 
   2  11   3       15.96       13.18      1.49 o 
   3  11   3        0.13       -0.80      0.80 o 
  -1  -9   4        0.01       -0.05      0.69 o 
  -5  -8   4       25.58       29.52      1.87 o 
  -4  -8   4      129.67      132.80      4.43 o 
  -3  -8   4       22.46       23.11      1.60 o 
  -2  -8   4        9.58       11.74      1.23 o 
  -1  -8   4        8.59        6.94      0.96 o 
   0  -8   4        1.15        1.76      0.75 o 
   1  -8   4       40.95       40.99      2.14 o 
   2  -8   4        6.19        6.35      1.07 o 
   3  -8   4       50.29       52.26      2.56 o 
  -6  -7   4      123.05      131.09      4.48 o 
  -5  -7   4       41.69       44.68      2.14 o 
  -4  -7   4       23.22       22.74      1.49 o 
  -3  -7   4       65.52       61.49      2.46 o 
  -2  -7   4       15.38       17.61      1.28 o 
  -1  -7   4       18.54       17.93      1.33 o 
   0  -7   4       38.49       36.78      1.87 o 
   1  -7   4      184.50      191.16      4.14 o 
   2  -7   4        6.54        5.89      1.63 o 
   3  -7   4       26.92       29.95      1.89 o 
   4  -7   4       17.02       16.39      1.55 o 
   5  -7   4        0.08        0.48      0.80 o 
  -7  -6   4       11.95       12.97      1.39 o 
  -6  -6   4       12.98       10.30      1.17 o 
  -5  -6   4      101.85      106.70      3.68 o 
  -4  -6   4        0.51       -0.32      0.59 o 
  -3  -6   4        1.33        0.96      0.59 o 
  -2  -6   4       17.09       14.41      1.17 o 
  -1  -6   4      270.89      273.13      7.69 o 
   0  -6   4        7.37        6.83      0.85 o 
   1  -6   4       44.28       42.68      0.98 o 
   2  -6   4       24.90       26.25      0.79 o 
   3  -6   4        5.78        6.36      0.47 o 
   4  -6   4        5.08        5.13      0.56 o 
   5  -6   4       21.05       19.22      1.49 o 
   6  -6   4       11.59        9.61      1.23 o 
  -8  -5   4        1.10        1.49      0.91 o 
  -7  -5   4       47.30       52.20      2.51 o 
  -6  -5   4       35.47       37.58      1.97 o 
  -5  -5   4       20.82       19.54      1.44 o 
  -4  -5   4       26.14       28.18      1.60 o 
  -3  -5   4      118.65      126.33      5.02 o 
  -2  -5   4        0.19       -0.21      0.48 o 
  -1  -5   4        1.08        1.28      0.34 o 
   0  -5   4        0.05        0.43      0.20 o 
   1  -5   4        2.33        1.87      0.24 o 
   2  -5   4        0.15        0.13      0.47 o 
   3  -5   4       59.38       57.99      1.24 o 
   4  -5   4       22.09       22.50      1.05 o 
   5  -5   4       12.00       10.19      0.81 o 
   6  -5   4        2.97        3.71      0.66 o 
   7  -5   4        0.14       -0.19      0.58 o 
  -8  -4   4       62.94       68.70      3.04 o 
  -7  -4   4       22.76       24.23      1.71 o 
  -6  -4   4      123.04      124.69      4.22 o 
  -5  -4   4        1.40        0.16      0.64 o 
  -4  -4   4       12.54       13.54      0.65 o 
  -3  -4   4      247.31      249.94      3.80 o 
  -2  -4   4       30.18       28.21      0.68 o 
  -1  -4   4       74.37       77.58      1.79 o 
   0  -4   4       83.17       77.89      1.20 o 
   1  -4   4       86.87       99.73      1.50 o 
   2  -4   4        0.28        0.08      0.22 o 
   3  -4   4      349.40      351.55      6.74 o 
   4  -4   4        7.72        6.68      0.60 o 
   5  -4   4       28.61       26.71      1.28 o 
   6  -4   4        0.23        0.91      0.80 o 
   7  -4   4        5.10        5.98      1.17 o 
   8  -4   4        1.28        0.64      1.01 o 
  -8  -3   4       81.61       94.16      3.68 o 
  -7  -3   4        9.87        9.13      1.17 o 
  -6  -3   4       19.54       17.03      1.39 o 
  -5  -3   4      464.02      454.08     12.28 o 
  -4  -3   4       10.29        9.23      0.91 o 
  -3  -3   4      347.28      356.21      6.70 o 
  -2  -3   4      222.20      219.31      3.31 o 
  -1  -3   4       15.72       22.98      0.77 o 
   0  -3   4       66.77       58.87      0.94 o 
   1  -3   4     2286.28     2311.66     29.97 o 
   2  -3   4        0.24        1.35      0.32 o 
   3  -3   4      480.71      497.13      7.33 o 
   4  -3   4       12.88       10.04      0.70 o 
   5  -3   4        8.79        6.89      0.91 o 
   6  -3   4       66.56       71.90      2.88 o 
   7  -3   4       24.17       26.10      1.81 o 
   8  -3   4        0.62        0.11      0.91 o 
  -9  -2   4        3.44        2.14      1.01 o 
  -8  -2   4       10.25        6.99      1.17 o 
  -7  -2   4      208.34      215.27      6.62 o 
  -6  -2   4        1.81        5.23      0.85 o 
  -5  -2   4      224.72      222.58      6.46 o 
  -4  -2   4      123.87      122.66      3.84 o 
  -3  -2   4       26.71       20.50      1.17 o 
  -2  -2   4      180.51      156.13      2.39 o 
  -1  -2   4     3986.55     3821.52     53.93 o 
   0  -2   4      165.78      202.51      2.65 o 
   1  -2   4     1820.43     1850.60     22.71 o 
   2  -2   4       26.86       15.95      0.44 o 
   3  -2   4       24.98       25.17      0.61 o 
   4  -2   4      524.38      535.83      9.93 o 
   5  -2   4      135.06      139.74      4.32 o 
   6  -2   4       17.48       17.77      1.33 o 
   7  -2   4       23.55       27.22      1.71 o 
   8  -2   4       17.49       16.23      1.55 o 
   9  -2   4        2.53        2.03      1.07 o 
  -9  -1   4       30.62       31.65      2.24 o 
  -8  -1   4        5.85        5.71      1.12 o 
  -7  -1   4       38.60       38.75      2.14 o 
  -6  -1   4        8.89        7.63      0.96 o 
  -5  -1   4       26.78       23.11      1.39 o 
  -4  -1   4       68.81       62.67      2.35 o 
  -3  -1   4     1388.12     1453.84     36.83 o 
  -2  -1   4      376.96      407.96     10.73 o 
  -1  -1   4     1592.32     1662.05     33.67 o 
   0  -1   4        7.64        4.47      0.17 o 
   1  -1   4      182.39      233.43      9.37 o 
   2  -1   4     1218.18     1338.85     16.60 o 
   3  -1   4      102.69      121.10      2.54 o 
   4  -1   4       63.03       63.53      1.57 o 
   5  -1   4       16.52       15.85      1.12 o 
   6  -1   4       73.16       71.58      2.67 o 
   7  -1   4       11.10       11.21      1.17 o 
   8  -1   4       18.57       16.07      1.49 o 
   9  -1   4       13.30       10.84      1.44 o 
  -9   0   4        1.67        2.30      1.07 o 
  -8   0   4        2.03        1.71      0.96 o 
  -7   0   4        5.81        4.54      0.96 o 
  -6   0   4        0.05       -0.37      0.59 o 
  -5   0   4       90.34       92.98      3.26 o 
  -4   0   4       53.33       51.24      2.03 o 
  -3   0   4      244.37      281.73      7.69 o 
  -2   0   4        0.15        0.21      0.23 o 
  -1   0   4      258.68      318.91      4.83 o 
   0   0   4      472.85      585.06      7.46 o 
   1   0   4      237.71      240.67      3.18 o 
   2   0   4       17.83       20.74      0.45 o 
   3   0   4       62.16       69.15      1.27 o 
   4   0   4      245.45      258.02      4.93 o 
   5   0   4        8.50        7.31      0.75 o 
   6   0   4        0.55        0.27      0.59 o 
   7   0   4       18.42       16.33      1.28 o 
   8   0   4       31.00       30.75      1.92 o 
   9   0   4       10.28        8.06      1.23 o 
  10   0   4        0.15        1.33      0.96 o 
  -9   1   4        1.83        3.04      1.17 o 
  -8   1   4       13.15       13.72      1.55 o 
  -7   1   4        0.04        1.49      0.80 o 
  -6   1   4       13.17       12.76      1.33 o 
  -5   1   4        0.29       -0.37      0.59 o 
  -4   1   4       17.85       18.47      1.23 o 
  -3   1   4       83.30       96.93      3.10 o 
  -2   1   4       84.51       64.50      1.55 o 
  -1   1   4     1559.64     1533.33     35.90 o 
   0   1   4      178.60      197.24      3.05 o 
   1   1   4      558.15      562.68      7.16 o 
   2   1   4      635.86      746.40      8.35 o 
   3   1   4       19.24       17.24      0.37 o 
   4   1   4      580.69      603.14     10.96 o 
   5   1   4        5.08        6.47      0.36 o 
   6   1   4      547.61      572.71     10.12 o 
   7   1   4        0.26       -0.43      0.53 o 
   8   1   4        0.03        0.16      0.69 o 
   9   1   4        7.93        8.22      1.17 o 
  10   1   4       16.07       13.02      1.49 o 
  -8   2   4       38.25       33.89      2.30 o 
  -7   2   4        6.16        6.09      1.12 o 
  -6   2   4        7.30        6.41      1.12 o 
  -5   2   4       37.88       39.39      1.92 o 
  -4   2   4      235.73      236.89      6.78 o 
  -3   2   4      681.21      690.86     17.93 o 
  -2   2   4      355.48      355.51     13.16 o 
  -1   2   4      370.91      384.59      5.55 o 
   0   2   4      285.33      345.89      4.35 o 
   1   2   4      125.81      134.27      1.62 o 
   2   2   4     3605.08     3491.49     38.96 o 
   3   2   4        8.49        6.39      0.30 o 
   4   2   4     2362.79     2463.52     34.95 o 
   5   2   4        2.05        1.13      0.21 o 
   6   2   4        0.57        0.32      0.48 o 
   7   2   4      153.36      152.66      4.64 o 
   8   2   4       94.40       85.99      3.15 o 
   9   2   4        0.69        0.69      0.75 o 
  10   2   4       20.19       20.39      1.71 o 
  -8   3   4        0.01       -0.91      0.91 o 
  -7   3   4       17.35       16.17      1.65 o 
  -6   3   4       56.51       56.53      2.56 o 
  -5   3   4       78.13       77.56      2.99 o 
  -4   3   4       96.14       87.81      3.04 o 
  -3   3   4       81.44       87.81      2.94 o 
  -2   3   4        1.73        1.20      0.30 o 
  -1   3   4       69.91       63.87      1.12 o 
   0   3   4     3000.34     2950.89     31.75 o 
   1   3   4       20.22       23.81      0.39 o 
   2   3   4     2378.02     2367.94     29.44 o 
   3   3   4       45.73       59.02      0.89 o 
   4   3   4        0.02        0.34      0.18 o 
   5   3   4      668.55      675.22     12.19 o 
   6   3   4      168.95      169.36      3.40 o 
   7   3   4       13.42       12.57      0.75 o 
   8   3   4       51.12       54.07      2.30 o 
   9   3   4        5.66        5.44      1.01 o 
  10   3   4        0.45        0.59      0.85 o 
  -8   4   4        2.71        1.52      0.67 o 
  -7   4   4        1.49        1.60      0.96 o 
  -6   4   4        5.82        3.68      0.96 o 
  -5   4   4        2.81        2.24      0.80 o 
  -4   4   4        0.16        0.37      0.59 o 
  -3   4   4        0.35       -0.27      0.53 o 
  -2   4   4      242.26      257.85      3.40 o 
  -1   4   4        0.44        1.30      0.19 o 
   0   4   4      143.31      144.59      1.71 o 
   1   4   4      367.93      396.05      4.92 o 
   2   4   4       11.95        8.92      0.48 o 
   3   4   4      874.25      875.08     10.87 o 
   4   4   4       11.23       11.96      0.33 o 
   5   4   4        8.63        8.55      0.46 o 
   6   4   4        0.42        0.60      0.28 o 
   7   4   4        3.56        3.68      0.45 o 
   8   4   4        2.04        2.35      0.69 o 
   9   4   4        8.79        8.17      1.07 o 
  10   4   4       26.79       24.66      1.81 o 
  -7   5   4        0.69        0.45      1.09 o 
  -6   5   4        0.20        0.65      0.55 o 
  -5   5   4       10.18        8.30      0.77 o 
  -4   5   4        7.33        6.01      0.64 o 
  -3   5   4        0.59        1.31      0.43 o 
  -2   5   4       56.76       64.93      1.82 o 
  -1   5   4      371.49      390.62      4.97 o 
   0   5   4       23.07       23.56      0.51 o 
   1   5   4      144.09      135.62      2.82 o 
   2   5   4      252.71      266.71      6.52 o 
   3   5   4       31.12       27.46      0.65 o 
   4   5   4      377.58      410.46      7.38 o 
   5   5   4        1.76        1.16      0.29 o 
   6   5   4       20.17       20.07      0.72 o 
   7   5   4        1.24        0.59      0.53 o 
   8   5   4      118.70      124.90      3.95 o 
   9   5   4        2.44        2.51      0.75 o 
  10   5   4       72.50       77.29      3.10 o 
  -7   6   4        4.47        2.99      0.96 o 
  -6   6   4       14.26       14.36      1.06 o 
  -5   6   4        0.43        0.84      0.55 o 
  -4   6   4       53.80       57.62      1.30 o 
  -3   6   4      167.73      176.56      2.89 o 
  -2   6   4       21.93       21.53      0.63 o 
  -1   6   4       33.97       37.32      0.75 o 
   0   6   4      371.12      378.57      4.82 o 
   1   6   4      175.38      159.43      2.50 o 
   2   6   4      745.06      741.94     10.45 o 
   3   6   4       16.69       13.56      1.07 o 
   4   6   4       38.25       39.33      1.15 o 
   5   6   4      114.30      113.32      3.50 o 
   6   6   4      203.48      204.70      5.55 o 
   7   6   4       43.71       44.46      1.71 o 
   8   6   4      228.29      224.35      6.35 o 
   9   6   4        0.76        1.07      0.64 o 
  -6   7   4        7.04        9.82      1.28 o 
  -5   7   4       33.74       33.41      1.23 o 
  -4   7   4       13.03       12.29      0.80 o 
  -3   7   4       44.32       46.14      1.13 o 
  -2   7   4       67.55       70.15      1.41 o 
  -1   7   4      106.05       99.78      1.73 o 
   0   7   4      265.13      249.52      5.60 o 
   1   7   4       12.58       11.14      0.61 o 
   2   7   4       13.20       13.47      0.56 o 
   3   7   4      269.87      253.86      6.99 o 
   4   7   4       85.11       71.79      2.67 o 
   5   7   4       78.69       84.12      2.94 o 
   6   7   4      286.73      280.50      7.31 o 
   7   7   4       17.11       18.84      1.01 o 
   8   7   4       11.45       13.77      1.07 o 
   9   7   4       37.13       40.19      1.81 o 
  -5   8   4        4.27        4.00      1.01 o 
  -4   8   4        0.11        0.12      0.43 o 
  -3   8   4       18.00       17.53      0.92 o 
  -2   8   4       17.91       17.95      2.00 o 
  -1   8   4        0.16        0.41      0.36 o 
   0   8   4        0.01       -0.27      0.64 o 
   1   8   4      106.84      102.70      3.52 o 
   2   8   4        0.11       -0.24      0.24 o 
   3   8   4        1.76        2.51      0.75 o 
   4   8   4       85.39       73.23      2.83 o 
   5   8   4       59.01       54.28      2.30 o 
   7   8   4       48.34       48.84      1.60 o 
   8   8   4       34.36       32.93      1.44 o 
  -4   9   4        0.57        0.53      0.85 o 
  -3   9   4        1.98        2.78      0.96 o 
  -2   9   4        0.35        0.89      0.47 o 
  -1   9   4        1.47        1.27      0.47 o 
   0   9   4       24.58       24.45      1.65 o 
   1   9   4       61.16       53.80      2.46 o 
   2   9   4        0.13        0.16      0.69 o 
   3   9   4       63.46       57.97      2.51 o 
   4   9   4       17.09       14.89      1.44 o 
  -3  10   4        2.60        2.94      1.01 o 
  -2  10   4       17.27       19.64      1.76 o 
  -1  10   4       79.03       79.00      3.31 o 
   0  10   4       11.38       10.68      1.39 o 
   1  10   4       28.91       30.91      2.03 o 
   2  10   4       52.97       54.06      2.16 o 
   3  10   4        7.79        6.62      1.12 o 
   4  10   4        0.01       -0.75      0.75 o 
   0  11   4       34.66       34.21      2.19 o 
   1  11   4       11.37       10.78      1.39 o 
   2  11   4       15.80       19.22      1.76 o 
   3  11   4       88.22       91.06      3.68 o 
   4  11   4        0.50        0.21      0.85 o 
  -3  -8   5       43.54       46.22      2.30 o 
  -2  -8   5       10.17       10.30      1.23 o 
  -1  -8   5      108.34      120.31      4.22 o 
   0  -8   5       16.48       20.66      1.65 o 
   1  -8   5       55.24       55.94      2.67 o 
   2  -8   5       21.75       23.91      1.87 o 
  -5  -7   5       27.15       31.17      1.92 o 
  -4  -7   5        3.11        3.90      0.91 o 
  -3  -7   5       46.32       50.07      2.30 o 
  -2  -7   5       18.44       21.40      1.49 o 
  -1  -7   5       64.54       58.77      2.51 o 
   0  -7   5       48.16       47.19      2.24 o 
   1  -7   5        2.64        3.00      0.50 o 
   2  -7   5       50.71       52.54      1.56 o 
   3  -7   5        1.63        1.91      0.51 o 
   4  -7   5        0.29       -0.75      0.75 o 
  -6  -6   5        1.00        0.69      0.80 o 
  -5  -6   5        7.26        6.09      1.01 o 
  -4  -6   5       12.05       12.92      1.23 o 
  -3  -6   5        1.82        1.71      0.69 o 
  -2  -6   5       21.39       19.22      1.33 o 
  -1  -6   5       16.65       14.31      1.23 o 
   0  -6   5       26.14       24.71      1.55 o 
   1  -6   5       26.00       26.86      0.99 o 
   2  -6   5        2.44        2.00      0.43 o 
   3  -6   5        0.02       -0.10      0.39 o 
   4  -6   5        1.94        2.81      0.54 o 
   5  -6   5        0.69        0.05      0.75 o 
  -7  -5   5       76.24       83.22      3.42 o 
  -6  -5   5       18.23       19.91      1.65 o 
  -5  -5   5       46.08       47.99      2.30 o 
  -4  -5   5        0.22        0.11      0.64 o 
  -3  -5   5       31.22       29.50      1.49 o 
  -2  -5   5        3.49        3.42      0.69 o 
  -1  -5   5      324.65      313.01      8.70 o 
   0  -5   5       14.82       14.66      0.80 o 
   1  -5   5       71.40       73.62      1.48 o 
   2  -5   5       22.95       23.72      0.75 o 
   3  -5   5       18.74       18.20      0.72 o 
   4  -5   5       91.35       97.20      1.90 o 
   5  -5   5        5.54        5.17      0.85 o 
   6  -5   5        5.02        4.49      0.72 o 
  -8  -4   5       27.61       29.68      2.08 o 
  -7  -4   5       66.93       70.03      3.10 o 
  -6  -4   5        1.63        1.01      0.80 o 
  -5  -4   5       15.98       13.66      1.23 o 
  -4  -4   5       44.97       44.63      1.57 o 
  -3  -4   5      582.45      572.14     14.36 o 
  -2  -4   5       50.72       50.87      1.04 o 
  -1  -4   5      223.95      211.75      4.25 o 
   0  -4   5       23.51       25.31      0.75 o 
   1  -4   5       92.17       94.28      1.66 o 
   2  -4   5      410.97      407.84      6.07 o 
   3  -4   5       42.49       38.32      2.46 o 
   4  -4   5       19.81       21.74      1.41 o 
   5  -4   5      126.07      122.89      5.82 o 
   6  -4   5        3.54        3.63      0.66 o 
   7  -4   5        6.71        7.74      0.85 o 
  -8  -3   5        0.28        0.05      0.85 o 
  -7  -3   5        4.20        4.48      1.07 o 
  -6  -3   5       27.61       29.25      1.81 o 
  -5  -3   5      212.81      199.47      6.03 o 
  -4  -3   5       53.36       50.33      2.14 o 
  -3  -3   5       75.90       69.15      1.25 o 
  -2  -3   5        0.06        0.26      0.16 o 
  -1  -3   5       91.20       94.00      2.11 o 
   0  -3   5      589.48      552.07      6.96 o 
   1  -3   5       30.85       29.36      0.63 o 
   2  -3   5        3.87        1.37      0.36 o 
   3  -3   5      204.79      203.48      7.26 o 
   4  -3   5        0.48        0.98      0.43 o 
   5  -3   5       38.62       40.99      1.38 o 
   6  -3   5       29.16       28.16      1.21 o 
   7  -3   5        4.20        2.59      0.64 o 
   8  -3   5        3.33        3.50      0.72 o 
  -8  -2   5        3.30        4.11      1.07 o 
  -7  -2   5        7.39        5.34      1.01 o 
  -6  -2   5        8.68        8.17      1.07 o 
  -5  -2   5        2.54        2.67      0.69 o 
  -4  -2   5        9.37        6.41      0.85 o 
  -3  -2   5       13.15       15.61      0.72 o 
  -2  -2   5      146.93      135.37      2.13 o 
  -1  -2   5       64.83       75.10      3.34 o 
   0  -2   5      119.82      171.05      2.30 o 
   1  -2   5        4.01        3.86      0.23 o 
   2  -2   5       30.09       30.81      0.98 o 
   3  -2   5       35.01       32.21      0.74 o 
   4  -2   5        8.22        5.90      0.56 o 
   5  -2   5        4.93        4.24      0.53 o 
   6  -2   5        0.01       -0.43      0.43 o 
   7  -2   5        6.54        5.58      1.28 o 
   8  -2   5        1.07        0.78      0.80 o 
   9  -2   5        0.36        0.01      0.68 o 
  -8  -1   5        0.52        1.39      0.96 o 
  -7  -1   5       23.31       26.64      1.81 o 
  -6  -1   5       11.67       10.73      1.17 o 
  -5  -1   5        1.11        0.91      0.64 o 
  -4  -1   5       26.36       26.15      1.49 o 
  -3  -1   5      404.02      427.18     11.48 o 
  -2  -1   5      648.50      722.33     13.11 o 
  -1  -1   5      278.18      255.23      4.89 o 
   0  -1   5      122.17      141.97      2.33 o 
   1  -1   5       17.01       15.64      0.49 o 
   2  -1   5      139.54      166.10      3.32 o 
   3  -1   5       10.85       11.69      0.81 o 
   4  -1   5      186.85      169.58      3.49 o 
   5  -1   5      145.85      145.05      3.11 o 
   6  -1   5        2.65        2.66      0.59 o 
   7  -1   5        2.24        1.49      0.53 o 
   8  -1   5        7.00        7.60      0.91 o 
   9  -1   5       25.37       23.82      1.28 o 
  -8   0   5        2.88        2.94      1.01 o 
  -7   0   5        2.84        2.51      0.91 o 
  -6   0   5       72.23       65.39      2.72 o 
  -5   0   5      250.83      253.38      7.37 o 
  -4   0   5      531.61      553.20     14.68 o 
  -3   0   5      323.53      319.46      8.75 o 
  -2   0   5      120.07      141.13      4.22 o 
  -1   0   5      277.95      272.12      4.22 o 
   0   0   5     1209.53     1311.22     16.53 o 
   1   0   5       27.52       20.89      0.49 o 
   2   0   5     1246.83     1204.84     15.23 o 
   3   0   5      741.81      752.47     10.84 o 
   4   0   5        6.06        7.37      0.80 o 
   5   0   5       65.88       56.06      1.51 o 
   6   0   5        8.65        7.39      0.62 o 
   7   0   5       53.28       49.73      1.60 o 
   8   0   5       76.35       82.14      2.22 o 
   9   0   5       25.60       25.69      1.71 o 
  -8   1   5        9.83        8.75      1.39 o 
  -7   1   5       48.76       50.12      2.56 o 
  -6   1   5      116.41      123.20      4.27 o 
  -5   1   5       83.81       91.70      3.31 o 
  -4   1   5       50.43       56.85      2.30 o 
  -3   1   5      341.12      325.34      8.91 o 
  -2   1   5     1231.68     1275.67     32.40 o 
  -1   1   5       79.47       78.75      1.13 o 
   0   1   5     1141.99     1103.00     16.10 o 
   1   1   5      902.34      927.62     11.74 o 
   2   1   5       21.91       32.08      0.63 o 
   3   1   5      232.48      211.30      3.22 o 
   4   1   5       18.17       23.33      0.79 o 
   5   1   5       92.82      107.73      4.96 o 
   6   1   5      192.02      187.17      3.85 o 
   7   1   5       63.31       62.98      1.75 o 
   8   1   5       22.08       22.77      1.13 o 
   9   1   5       23.19       25.35      1.81 o 
  10   1   5        3.40        2.62      1.01 o 
  -8   2   5        2.70        3.63      1.17 o 
  -7   2   5        2.76        1.23      0.91 o 
  -6   2   5        9.77        8.01      1.12 o 
  -5   2   5       89.43       80.07      3.10 o 
  -4   2   5      208.16      218.85      6.41 o 
  -3   2   5       70.84       80.28      2.78 o 
  -2   2   5       41.92       31.31      2.30 o 
  -1   2   5      191.73      208.41      3.12 o 
   0   2   5       44.05       51.86      1.00 o 
   1   2   5      231.30      229.29      3.36 o 
   2   2   5      537.68      644.41      7.27 o 
   3   2   5      407.42      509.78      6.45 o 
   4   2   5       29.96       24.47      0.68 o 
   5   2   5      103.02      103.62      1.75 o 
   6   2   5       12.14       11.83      0.72 o 
   7   2   5       25.65       25.00      1.39 o 
   8   2   5       28.38       26.61      1.11 o 
   9   2   5        5.63        4.43      0.96 o 
  10   2   5       13.53       15.32      1.60 o 
  -8   3   5        1.85       -0.80      0.96 o 
  -7   3   5        3.98        1.39      0.96 o 
  -6   3   5        3.20        1.87      0.91 o 
  -5   3   5       20.50       23.54      1.60 o 
  -4   3   5       39.44       39.50      1.92 o 
  -3   3   5        7.81       10.78      1.01 o 
  -2   3   5       10.61       11.58      0.70 o 
  -1   3   5       36.61       39.22      0.78 o 
   0   3   5     1267.45     1425.10     20.68 o 
   1   3   5     1266.53     1448.03     15.80 o 
   2   3   5      452.95      535.84      6.07 o 
   3   3   5       83.69      100.03      1.28 o 
   4   3   5       17.61       16.42      0.51 o 
   5   3   5       18.09       20.27      0.75 o 
   6   3   5      115.30      118.78      2.53 o 
   7   3   5        2.31        2.36      0.45 o 
   8   3   5        0.31        0.11      0.64 o 
   9   3   5        3.08        2.19      0.85 o 
  10   3   5        0.04        0.16      0.80 o 
  -8   4   5        0.69        0.32      1.07 o 
  -7   4   5        2.20        0.21      0.91 o 
  -6   4   5       32.35       36.08      2.14 o 
  -5   4   5        0.05       -0.32      0.69 o 
  -4   4   5        4.11        4.75      0.91 o 
  -3   4   5        9.77        8.38      0.91 o 
  -2   4   5      582.85      627.63     10.75 o 
  -1   4   5     1334.29     1397.25     17.01 o 
   0   4   5      963.44     1007.39     15.07 o 
   1   4   5       31.12       37.29      0.58 o 
   2   4   5      113.73      102.30      1.43 o 
   3   4   5      498.27      494.95      6.26 o 
   4   4   5      121.48      122.78      1.99 o 
   5   4   5      291.07      295.28      4.45 o 
   6   4   5       77.59       74.56      1.71 o 
   7   4   5       42.11       46.44      1.92 o 
   8   4   5       28.40       27.97      1.60 o 
   9   4   5       25.22       27.65      1.76 o 
  10   4   5       71.74       73.61      3.10 o 
  -7   5   5        0.48        0.09      1.41 o 
  -6   5   5        2.83        3.54      0.91 o 
  -5   5   5        8.83       10.66      0.87 o 
  -4   5   5       79.13       82.70      2.70 o 
  -3   5   5      516.78      523.07      7.62 o 
  -2   5   5      256.51      259.30      4.40 o 
  -1   5   5        5.19        5.12      0.62 o 
   0   5   5       79.93       72.47      1.13 o 
   1   5   5     1012.75     1007.07     12.29 o 
   2   5   5        0.44        0.11      0.17 o 
   3   5   5     1106.30     1080.74     15.47 o 
   4   5   5      292.28      293.29      4.35 o 
   5   5   5      101.09      103.69      1.72 o 
   6   5   5      160.20      157.41      3.09 o 
   7   5   5      234.88      246.12      6.83 o 
   8   5   5      256.87      253.92      7.15 o 
   9   5   5       20.15       23.33      1.60 o 
  10   5   5        1.00        0.91      0.80 o 
  -7   6   5        0.29        2.08      0.96 o 
  -6   6   5        2.80        2.45      1.12 o 
  -5   6   5       99.35       97.24      2.55 o 
  -4   6   5       11.09       11.05      0.63 o 
  -3   6   5        4.34        3.42      0.41 o 
  -2   6   5       23.06       22.80      0.65 o 
  -1   6   5      454.85      468.08      5.96 o 
   0   6   5       84.57       89.58      1.69 o 
   1   6   5      717.20      723.34      8.90 o 
   2   6   5      183.55      183.03      2.81 o 
   3   6   5       35.51       28.98      0.88 o 
   4   6   5      143.22      139.41      3.10 o 
   5   6   5      552.08      558.52      9.98 o 
   6   6   5      521.64      527.32     13.56 o 
   7   6   5      105.74      112.89      3.42 o 
   8   6   5        1.66        1.60      0.64 o 
   9   6   5        8.23        7.53      0.96 o 
  -6   7   5        0.72       -0.21      0.85 o 
  -5   7   5        3.79        2.88      0.55 o 
  -4   7   5        0.05       -0.04      0.40 o 
  -3   7   5       54.66       52.82      1.25 o 
  -2   7   5       61.16       63.77      1.35 o 
  -1   7   5       64.04       64.60      1.31 o 
   0   7   5       15.24       15.23      0.58 o 
   1   7   5        0.57        0.63      0.35 o 
   2   7   5        5.07        4.33      0.38 o 
   3   7   5      423.16      416.71      7.55 o 
   4   7   5      436.47      396.49     10.36 o 
   5   7   5       84.15       83.88      1.84 o 
   6   7   5        3.05        3.90      0.48 o 
   7   7   5        0.00       -0.37      0.37 o 
   8   7   5        0.67        0.53      0.53 o 
   9   7   5        5.13        3.52      0.75 o 
  -5   8   5        2.40        2.40      0.96 o 
  -4   8   5        8.56       10.30      1.60 o 
  -3   8   5        1.69        2.25      0.52 o 
  -2   8   5        1.14        1.46      0.44 o 
  -1   8   5        7.77        6.28      0.57 o 
   0   8   5       34.72       37.31      2.03 o 
   1   8   5      130.13      127.63      4.16 o 
   2   8   5       90.63       78.37      2.86 o 
   3   8   5        5.12        3.58      0.80 o 
   4   8   5        2.98        1.71      0.69 o 
   5   8   5       34.05       34.91      1.87 o 
   7   8   5        0.11        0.32      0.32 o 
   8   8   5       47.82       49.91      1.81 o 
  -4   9   5        1.47        2.46      1.01 o 
  -3   9   5        6.40        3.47      0.96 o 
  -2   9   5       47.66       48.81      1.54 o 
  -1   9   5       40.22       39.66      1.36 o 
   0   9   5        0.01        0.11      0.75 o 
   1   9   5        0.93        0.80      0.75 o 
   2   9   5        1.54        0.64      0.69 o 
   3   9   5       68.60       74.41      2.99 o 
   4   9   5      188.39      185.22      5.66 o 
   5   9   5        6.73        6.46      1.01 o 
  -3  10   5       18.23       14.63      1.60 o 
  -2  10   5        3.98        1.33      0.96 o 
  -1  10   5        0.43       -0.16      0.80 o 
   0  10   5        0.46       -0.11      0.80 o 
   1  10   5       32.24       30.37      1.97 o 
   2  10   5       93.65       87.17      3.42 o 
   3  10   5        2.83        3.52      0.96 o 
   4  10   5      183.09      173.16      5.50 o 
   5  10   5       18.30       16.28      1.65 o 
   0  11   5        4.50        3.95      1.12 o 
   1  11   5        0.02        0.00      0.85 o 
   2  11   5       39.90       37.63      2.30 o 
   3  11   5        0.21        0.05      0.85 o 
   4  11   5        0.39        0.05      0.85 o 
  -4  -7   6        0.46        0.96      0.80 o 
  -3  -7   6       68.69       75.74      3.20 o 
  -2  -7   6        0.66        0.64      0.75 o 
  -1  -7   6      119.61      121.38      4.27 o 
   0  -7   6       47.48       45.64      2.30 o 
   1  -7   6       19.36       18.68      1.49 o 
   2  -7   6       28.73       29.97      1.21 o 
   3  -7   6        1.65        1.07      0.85 o 
  -5  -6   6      115.66      119.67      4.38 o 
  -4  -6   6        0.09        0.27      0.75 o 
  -3  -6   6      292.01      293.79      8.54 o 
  -2  -6   6       94.33       89.89      3.42 o 
  -1  -6   6       73.36       65.60      2.72 o 
   0  -6   6      110.06      108.41      3.84 o 
   1  -6   6       16.16       16.29      0.82 o 
   2  -6   6       12.20       14.41      0.86 o 
   3  -6   6       94.24      100.44      4.46 o 
   4  -6   6        1.53        1.60      0.51 o 
   5  -6   6        6.18        5.18      1.12 o 
  -6  -5   6        2.45        2.46      0.96 o 
  -5  -5   6      168.82      178.44      5.76 o 
  -4  -5   6       51.69       45.69      2.24 o 
  -3  -5   6       64.73       60.85      2.56 o 
  -2  -5   6      131.65      124.32      4.16 o 
  -1  -5   6       41.27       39.82      1.97 o 
   0  -5   6       20.58       21.19      1.44 o 
   1  -5   6      201.18      212.20      3.41 o 
   2  -5   6        0.01       -0.28      0.28 o 
   3  -5   6       27.01       28.31      1.15 o 
   4  -5   6        0.02       -0.36      0.36 o 
   5  -5   6        0.12       -0.45      0.51 o 
   6  -5   6        0.90        0.96      0.91 o 
  -7  -4   6       16.35       19.75      1.81 o 
  -6  -4   6        8.21        5.60      1.12 o 
  -5  -4   6        7.18        5.66      1.01 o 
  -4  -4   6       36.65       33.89      1.81 o 
  -3  -4   6       26.74       25.94      1.55 o 
  -2  -4   6        1.12        1.28      0.64 o 
  -1  -4   6       64.06       66.29      2.56 o 
   0  -4   6        4.75        4.29      0.49 o 
   1  -4   6        5.46        4.47      0.35 o 
   2  -4   6        7.03        5.96      0.41 o 
   3  -4   6        7.14        7.15      0.49 o 
   4  -4   6        0.00       -0.13      0.43 o 
   5  -4   6        0.80        0.17      0.51 o 
   6  -4   6        4.81        5.52      0.74 o 
   7  -4   6        1.87        1.32      0.66 o 
  -7  -3   6        2.74        2.67      0.96 o 
  -6  -3   6        0.21        0.00      0.75 o 
  -5  -3   6        2.84        2.56      0.85 o 
  -4  -3   6       90.11       91.12      3.31 o 
  -3  -3   6       15.03       13.40      0.56 o 
  -2  -3   6        1.13        0.96      0.53 o 
  -1  -3   6       54.46       55.14      2.19 o 
   0  -3   6       50.31       38.90      1.16 o 
   1  -3   6        1.77        1.77      0.33 o 
   2  -3   6      109.16       97.63      1.90 o 
   3  -3   6       37.86       37.77      1.26 o 
   4  -3   6        0.79        1.00      0.43 o 
   5  -3   6       10.44       12.18      0.88 o 
   6  -3   6        1.03        0.72      0.55 o 
   7  -3   6        0.01       -0.24      0.53 o 
   8  -3   6        0.01       -0.60      0.60 o 
  -8  -2   6        5.36        3.79      1.12 o 
  -7  -2   6        0.06        0.16      0.80 o 
  -6  -2   6      120.96      120.15      4.32 o 
  -5  -2   6       52.46       50.82      2.35 o 
  -4  -2   6        4.60        4.48      0.80 o 
  -3  -2   6      203.49      212.09      3.94 o 
  -2  -2   6      108.78       96.29      1.93 o 
  -1  -2   6       29.56       29.84      1.49 o 
   0  -2   6      847.70      790.27     21.62 o 
   1  -2   6      241.03      235.19      3.57 o 
   2  -2   6       23.43       20.31      0.83 o 
   3  -2   6      191.25      197.16      3.13 o 
   4  -2   6        6.35        6.77      0.60 o 
   5  -2   6       13.47       13.37      0.85 o 
   6  -2   6       41.99       38.20      1.40 o 
   7  -2   6        0.87        0.56      0.57 o 
   8  -2   6       17.97       19.04      1.19 o 
  -8  -1   6       39.27       44.57      2.56 o 
  -7  -1   6       11.69       12.06      1.39 o 
  -6  -1   6       11.29       10.89      1.28 o 
  -5  -1   6      156.45      160.67      5.18 o 
  -4  -1   6       69.91       61.97      2.51 o 
  -3  -1   6      133.33      140.81      4.48 o 
  -2  -1   6     1142.25     1081.39     18.44 o 
  -1  -1   6      203.57      183.19      5.34 o 
   0  -1   6       75.75       73.83      2.11 o 
   1  -1   6      409.45      405.77      5.89 o 
   3  -1   6      162.24      173.43      2.75 o 
   4  -1   6      333.90      321.69      8.46 o 
   5  -1   6       10.91        8.17      0.77 o 
   6  -1   6       91.07       92.30      2.32 o 
   7  -1   6      137.86      135.69      3.19 o 
   8  -1   6       29.42       30.68      1.40 o 
   9  -1   6       34.34       35.16      1.59 o 
  -8   0   6        4.85        5.23      1.17 o 
  -7   0   6       37.96       38.43      2.30 o 
  -6   0   6        6.50        4.54      1.01 o 
  -5   0   6      102.13      102.54      3.68 o 
  -4   0   6      311.70      285.46      8.17 o 
  -3   0   6       10.39        8.49      0.96 o 
  -2   0   6       25.10       24.18      1.33 o 
  -1   0   6      192.29      184.74      5.34 o 
   0   0   6        3.65        2.78      0.48 o 
   1   0   6      423.78      450.76      8.36 o 
   2   0   6      566.23      560.75     20.76 o 
   3   0   6       57.42       62.26      1.57 o 
   4   0   6       64.02       63.46      1.62 o 
   5   0   6      374.68      394.31      7.51 o 
   6   0   6       43.64       45.67      1.43 o 
   7   0   6      142.95      140.28      3.34 o 
   8   0   6        0.00       -0.43      0.53 o 
   9   0   6        8.03        9.35      1.09 o 
  -8   1   6        0.02       -0.75      0.91 o 
  -7   1   6       26.92       27.22      1.97 o 
  -6   1   6       14.99       13.40      1.44 o 
  -5   1   6       13.41        9.66      1.17 o 
  -4   1   6        1.76        1.87      0.69 o 
  -3   1   6        4.16        4.22      0.75 o 
  -2   1   6       36.02       29.84      1.49 o 
  -1   1   6      177.53      197.28      5.60 o 
   0   1   6       73.47       92.50      2.06 o 
   1   1   6      164.61      181.69      2.93 o 
   2   1   6       85.99       94.68      1.72 o 
   3   1   6      396.70      497.81      6.35 o 
   4   1   6       31.42       32.26      0.70 o 
   5   1   6      194.05      191.15      3.89 o 
   6   1   6       11.21       10.62      0.75 o 
   7   1   6        1.47        1.39      0.49 o 
   8   1   6       27.04       26.37      1.19 o 
   9   1   6        0.01       -0.16      0.80 o 
  -8   2   6        0.00       -0.91      0.91 o 
  -7   2   6       12.86       10.30      1.39 o 
  -6   2   6        0.25       -0.43      0.75 o 
  -5   2   6       21.90       24.07      1.71 o 
  -4   2   6       21.38       23.33      1.60 o 
  -3   2   6        2.24        0.37      0.53 o 
  -2   2   6       59.23       52.58      2.08 o 
  -1   2   6      181.58      200.07      5.27 o 
   0   2   6      662.38      684.81     12.47 o 
   1   2   6      121.66      194.28      3.09 o 
   2   2   6        1.27        1.73      0.18 o 
   3   2   6       21.60       30.42      0.60 o 
   4   2   6      115.08      117.15      1.93 o 
   5   2   6      107.87      120.69      2.60 o 
   6   2   6      341.44      346.78      6.66 o 
   7   2   6       28.31       31.57      1.19 o 
   8   2   6        2.27        1.68      0.53 o 
   9   2   6        7.89        7.05      1.12 o 
  10   2   6       39.92       40.46      2.35 o 
  -8   3   6        0.42       -0.21      1.01 o 
  -7   3   6       15.17       17.51      1.81 o 
  -6   3   6        1.18        2.30      0.96 o 
  -5   3   6       26.44       25.14      1.71 o 
  -4   3   6       60.19       59.89      2.51 o 
  -3   3   6       45.92       49.80      2.14 o 
  -2   3   6      496.88      528.66     16.36 o 
  -1   3   6        0.68        0.55      0.17 o 
   0   3   6      140.08      160.72      3.25 o 
   1   3   6      150.09      132.41      1.81 o 
   2   3   6      203.18      216.98      2.90 o 
   3   3   6      792.75      849.02     10.65 o 
   4   3   6     1065.40     1047.99     15.07 o 
   5   3   6      218.74      231.96      3.58 o 
   6   3   6       29.48       29.82      1.25 o 
   7   3   6      110.92      109.11      2.94 o 
   8   3   6      137.65      136.59      4.43 o 
   9   3   6       62.22       62.99      2.72 o 
  10   3   6        1.03        1.71      0.91 o 
  -7   4   6        5.65        4.86      1.23 o 
  -6   4   6        7.29        7.42      1.23 o 
  -5   4   6        2.60        2.83      0.91 o 
  -4   4   6      145.37      156.34      4.96 o 
  -3   4   6        4.70        4.75      0.80 o 
  -2   4   6      233.11      236.62      4.34 o 
  -1   4   6      170.28      165.43      2.80 o 
   0   4   6       45.60       51.49      1.10 o 
   1   4   6      873.95      925.61     11.34 o 
   2   4   6      698.88      641.69      8.10 o 
   3   4   6      387.09      418.22      5.37 o 
   4   4   6       48.45       51.67      1.03 o 
   5   4   6      220.35      219.18      3.42 o 
   6   4   6      191.70      191.64      3.81 o 
   7   4   6      246.75      245.54      6.89 o 
   8   4   6        8.55        8.11      0.96 o 
   9   4   6       64.07       68.54      2.78 o 
  10   4   6       15.46       12.12      1.33 o 
  -7   5   6        0.28        0.52      0.68 o 
  -6   5   6       17.20       16.57      1.19 o 
  -5   5   6        0.59        0.26      0.55 o 
  -4   5   6       79.71       78.01      2.13 o 
  -3   5   6        2.51        2.11      0.45 o 
  -2   5   6        0.00        0.63      0.54 o 
  -1   5   6      206.00      216.84      2.95 o 
   0   5   6       27.48       22.78      0.71 o 
   1   5   6      106.09      121.40      1.71 o 
   2   5   6        9.01       10.01      0.35 o 
   3   5   6       33.61       37.27      0.90 o 
   4   5   6      109.70      109.32      1.81 o 
   5   5   6      322.87      318.95      4.81 o 
   6   5   6      136.56      141.72      4.11 o 
   7   5   6       88.77       94.00      3.10 o 
   8   5   6      122.43      122.93      3.95 o 
   9   5   6       26.55       25.99      1.60 o 
  10   5   6        1.34        0.85      0.80 o 
  -6   6   6        8.57        7.29      1.07 o 
  -5   6   6       16.32       18.22      0.83 o 
  -4   6   6        1.28        2.01      0.39 o 
  -3   6   6       17.17       17.80      0.73 o 
  -2   6   6       46.09       45.66      1.07 o 
  -1   6   6        4.15        3.47      0.30 o 
   0   6   6       12.70       12.23      0.56 o 
   1   6   6       74.18       69.42      1.22 o 
   2   6   6       31.56       33.20      0.60 o 
   3   6   6      111.09      101.36      2.16 o 
   4   6   6      688.28      699.72     12.42 o 
   5   6   6       24.00       25.71      0.91 o 
   6   6   6      620.23      660.01     11.77 o 
   7   6   6        0.76        0.53      0.48 o 
   8   6   6        0.60        0.59      0.59 o 
   9   6   6        7.58        8.43      1.01 o 
  -6   7   6        0.02       -0.53      0.80 o 
  -5   7   6        0.41        0.10      0.64 o 
  -4   7   6       44.51       45.22      1.42 o 
  -3   7   6       17.66       17.04      0.76 o 
  -2   7   6       44.84       46.00      1.13 o 
  -1   7   6      127.55      129.06      2.21 o 
   0   7   6       10.81       10.49      0.55 o 
   1   7   6       10.54       11.26      1.07 o 
   2   7   6     1029.28     1014.59     17.89 o 
   3   7   6       15.02       13.73      0.69 o 
   4   7   6     1304.46     1288.48     31.44 o 
   5   7   6       19.91       20.26      0.77 o 
   6   7   6        2.70        3.66      0.41 o 
   7   7   6       81.55       84.71      2.67 o 
   8   7   6        1.30        1.23      0.53 o 
   9   7   6        0.01        0.05      0.59 o 
  -5   8   6        4.17        2.88      1.07 o 
  -4   8   6       19.67       21.83      1.28 o 
  -3   8   6       31.01       34.62      2.06 o 
  -2   8   6        3.94        2.39      0.49 o 
  -1   8   6        4.98        6.23      0.61 o 
   0   8   6      524.80      516.59     13.50 o 
   1   8   6       65.91       65.44      2.72 o 
   2   8   6     1014.76      954.82     23.75 o 
   3   8   6       12.13        9.95      0.67 o 
   4   8   6        7.97       10.52      1.12 o 
   5   8   6      154.73      151.70      4.70 o 
   6   8   6        1.46        1.36      0.29 o 
   7   8   6        2.46        3.68      0.48 o 
   8   8   6      105.28      115.40      3.42 o 
  -4   9   6        1.57        2.46      1.07 o 
  -3   9   6       10.27        7.58      1.28 o 
  -2   9   6       90.37       90.50      2.30 o 
  -1   9   6       46.85       47.68      2.19 o 
   0   9   6      284.63      264.38      7.63 o 
   1   9   6        1.76        1.12      0.75 o 
   2   9   6        0.01        0.48      0.69 o 
   3   9   6       77.42       76.12      3.10 o 
   4   9   6        0.03       -0.11      0.75 o 
   5   9   6        2.14        3.74      0.91 o 
   6   9   6       85.22       94.00      3.47 o 
  -2  10   6       27.70       24.93      2.03 o 
  -1  10   6        9.27        9.07      1.39 o 
   0  10   6       10.19        8.65      1.33 o 
   1  10   6        7.16        6.30      1.17 o 
   2  10   6        4.71        3.74      1.01 o 
   3  10   6        0.22       -0.80      0.80 o 
   4  10   6        3.14        3.52      1.01 o 
   5  10   6       19.59       20.18      1.65 o 
   0  11   6        4.34        4.32      1.23 o 
   1  11   6        3.92        2.56      1.07 o 
   2  11   6       12.69       11.42      1.44 o 
   3  11   6       12.56       12.76      1.55 o 
   4  11   6        7.02        6.99      1.23 o 
   5  11   6        0.55       -0.37      0.91 o 
  -2  -7   7       21.16       21.14      1.76 o 
  -1  -7   7       80.37       89.30      3.63 o 
   0  -7   7       10.89        7.37      1.23 o 
   1  -7   7       18.75       20.18      1.76 o 
  -4  -6   7       21.34       19.86      1.71 o 
  -3  -6   7       48.26       52.10      2.56 o 
  -2  -6   7       23.01       20.71      1.60 o 
  -1  -6   7        6.74        4.96      0.96 o 
   0  -6   7        0.73        0.00      0.69 o 
   1  -6   7        5.95        5.44      1.07 o 
   2  -6   7       57.43       54.54      1.59 o 
   3  -6   7        0.05       -0.68      0.72 o 
   4  -6   7        0.15        0.00      0.80 o 
  -5  -5   7        1.63        1.49      0.85 o 
  -4  -5   7       13.01       12.86      1.39 o 
  -3  -5   7        9.12        8.86      1.17 o 
  -2  -5   7        1.11        2.62      0.80 o 
  -1  -5   7        1.01        1.17      0.69 o 
   0  -5   7       24.21       21.08      1.55 o 
   1  -5   7       12.07       14.44      1.36 o 
   2  -5   7       45.65       44.21      1.11 o 
   3  -5   7        6.34        7.45      0.69 o 
   4  -5   7       29.12       23.58      1.71 o 
   5  -5   7       16.71       18.92      1.36 o 
  -6  -4   7        1.52        0.91      0.85 o 
  -5  -4   7       35.31       36.83      2.19 o 
  -4  -4   7        5.79        7.47      1.07 o 
  -3  -4   7        5.40        4.80      0.91 o 
  -2  -4   7       14.30       14.04      1.23 o 
  -1  -4   7       53.47       55.19      2.46 o 
   0  -4   7      318.00      298.81      8.59 o 
   1  -4   7      173.39      185.68      3.00 o 
   2  -4   7       61.38       55.91      1.73 o 
   3  -4   7        0.34        0.08      0.30 o 
   4  -4   7       48.03       55.97      1.75 o 
   5  -4   7        3.09        2.99      0.64 o 
   6  -4   7       31.28       31.87      2.40 o 
  -7  -3   7       16.37       20.02      1.76 o 
  -6  -3   7        3.23        4.06      1.07 o 
  -5  -3   7       18.02       18.84      1.65 o 
  -4  -3   7       70.44       66.83      2.83 o 
  -3  -3   7       46.07       44.94      2.19 o 
  -2  -3   7      485.02      438.66     12.01 o 
  -1  -3   7      350.37      335.32      9.39 o 
   0  -3   7       72.72       53.11      2.30 o 
   1  -3   7       37.32       37.20      0.87 o 
   2  -3   7      307.98      328.17      5.31 o 
   3  -3   7        3.38        2.59      0.51 o 
   4  -3   7      200.41      199.88      4.28 o 
   5  -3   7       62.36       64.38      1.91 o 
   6  -3   7        3.62        2.37      0.62 o 
   7  -3   7        4.78        4.82      0.79 o 
  -7  -2   7        8.85        9.45      1.39 o 
  -6  -2   7       17.98       16.23      1.55 o 
  -5  -2   7        7.99        6.83      1.07 o 
  -4  -2   7      182.27      186.34      5.87 o 
  -3  -2   7      147.74      134.30      4.43 o 
  -2  -2   7       55.80       42.86      1.97 o 
  -1  -2   7       82.98       94.48      3.31 o 
   0  -2   7      463.59      480.61     12.92 o 
   1  -2   7       54.33       51.55      1.02 o 
   2  -2   7      301.57      301.84      9.44 o 
   3  -2   7      125.37      132.61      2.98 o 
   4  -2   7       24.44       23.66      1.05 o 
   5  -2   7       38.50       37.77      1.36 o 
   6  -2   7       16.49       16.30      1.02 o 
   7  -2   7       11.41       11.20      0.94 o 
   8  -2   7        6.76        4.20      0.77 o 
  -7  -1   7        0.09        0.16      0.91 o 
  -6  -1   7       10.67       13.29      1.49 o 
  -5  -1   7        4.41        4.22      0.96 o 
  -4  -1   7       40.82       33.47      1.87 o 
  -3  -1   7        9.69       11.79      1.15 o 
  -2  -1   7      113.80      125.76      4.11 o 
  -1  -1   7       49.88       50.01      2.08 o 
   0  -1   7       14.55       12.01      1.01 o 
   1  -1   7       34.98       35.53      0.75 o 
   2  -1   7       97.80      101.01      2.32 o 
   3  -1   7       41.60       44.03      0.96 o 
   4  -1   7        4.20        2.25      0.51 o 
   5  -1   7       19.74       19.03      1.00 o 
   6  -1   7       62.76       59.40      1.79 o 
   7  -1   7        9.76        9.24      0.85 o 
   8  -1   7       41.18       39.97      1.87 o 
  -7   0   7        6.39        6.51      1.28 o 
  -6   0   7       17.63       15.91      1.65 o 
  -5   0   7       28.63       28.08      1.81 o 
  -4   0   7        2.31        0.69      0.69 o 
  -3   0   7        0.05       -0.27      0.59 o 
  -2   0   7      152.68      148.98      4.64 o 
  -1   0   7       23.61       24.55      1.39 o 
   0   0   7      127.71      126.88      3.95 o 
   1   0   7        3.40        1.44      0.32 o 
   2   0   7      218.70      221.06      4.40 o 
   3   0   7        9.71        7.28      0.58 o 
   4   0   7      378.14      379.43      7.27 o 
   5   0   7       68.15       71.07      3.36 o 
   6   0   7      137.21      137.77      4.96 o 
   7   0   7       54.59       55.44      1.74 o 
   8   0   7        2.76        2.94      0.64 o 
   9   0   7        6.79        6.09      1.23 o 
  -7   1   7       48.90       51.14      2.72 o 
  -6   1   7       15.40       15.64      1.55 o 
  -5   1   7       12.27       11.58      1.28 o 
  -4   1   7      177.11      176.57      5.55 o 
  -3   1   7      110.01      105.37      3.63 o 
  -2   1   7       65.22       65.87      2.51 o 
  -1   1   7      179.54      164.51      4.91 o 
   0   1   7      433.83      436.20     11.64 o 
   1   1   7      325.80      297.88      5.70 o 
   2   1   7      804.59      793.95     14.44 o 
   3   1   7      290.25      325.85      4.92 o 
   4   1   7      251.81      242.04      3.73 o 
   5   1   7      407.36      396.54      7.57 o 
   6   1   7        9.28        9.09      1.23 o 
   7   1   7      145.49      143.19      3.25 o 
   8   1   7        5.44        5.45      0.68 o 
   9   1   7        1.06        0.85      0.91 o 
  -7   2   7        8.77        8.43      1.39 o 
  -6   2   7       41.15       45.16      2.46 o 
  -5   2   7       55.44       56.26      2.62 o 
  -4   2   7       29.00       27.12      1.71 o 
  -3   2   7      181.15      172.94      5.34 o 
  -2   2   7      130.67      136.37      2.59 o 
  -1   2   7      376.84      344.02      9.39 o 
   0   2   7      305.50      294.64      8.11 o 
   1   2   7      674.25      768.78      9.57 o 
   2   2   7       98.76       87.93      1.62 o 
   3   2   7      838.84      799.37     12.91 o 
   4   2   7        0.08        0.26      0.23 o 
   5   2   7      626.04      617.89     10.13 o 
   6   2   7        3.59        3.18      0.49 o 
   7   2   7        0.01        0.42      0.43 o 
   8   2   7      108.16      110.06      3.84 o 
   9   2   7        4.42        4.75      1.01 o 
  -7   3   7        8.48        9.23      1.49 o 
  -6   3   7        6.31        6.57      1.23 o 
  -5   3   7       30.64       30.27      1.92 o 
  -4   3   7        3.20        3.36      0.85 o 
  -3   3   7       51.07       49.96      2.19 o 
  -2   3   7        2.05        3.31      0.29 o 
  -1   3   7      543.05      587.69     15.43 o 
   0   3   7        5.33        5.92      0.61 o 
   1   3   7      376.71      370.76      5.42 o 
   2   3   7       48.26       46.62      0.86 o 
   3   3   7      734.05      749.07      9.48 o 
   4   3   7       15.42       18.95      0.61 o 
   5   3   7        0.44        0.77      0.24 o 
   6   3   7      183.84      180.81      3.87 o 
   7   3   7        1.17        1.07      0.51 o 
   8   3   7        4.00        3.79      0.85 o 
   9   3   7       34.25       37.79      2.14 o 
  -7   4   7        0.66        0.37      1.01 o 
  -6   4   7        2.06        2.46      1.01 o 
  -5   4   7        0.18        0.16      0.80 o 
  -4   4   7       90.51       88.87      3.36 o 
  -3   4   7      154.48      157.67      3.66 o 
  -2   4   7       79.84       84.35      1.83 o 
  -1   4   7        0.19       -0.18      0.18 o 
   0   4   7       42.23       37.82      0.94 o 
   1   4   7       90.05      100.27      1.48 o 
   2   4   7      118.48      123.27      1.81 o 
   3   4   7       14.25       16.75      0.81 o 
   4   4   7       26.95       21.67      0.59 o 
   5   4   7       68.28       68.62      1.31 o 
   6   4   7        0.08        0.71      0.36 o 
   7   4   7       12.07       12.76      1.12 o 
   8   4   7      112.49      109.58      3.68 o 
   9   4   7       48.96       49.59      2.35 o 
  -7   5   7        1.91        1.33      1.01 o 
  -6   5   7       55.07       60.53      3.04 o 
  -5   5   7       36.13       38.43      2.30 o 
  -4   5   7       67.60       71.72      1.78 o 
  -3   5   7       37.00       39.55      0.99 o 
  -2   5   7        0.04        0.05      0.25 o 
  -1   5   7       44.59       42.72      0.85 o 
   0   5   7      119.06      119.23      2.14 o 
   1   5   7       27.24       25.35      0.79 o 
   2   5   7       89.50       92.44      1.39 o 
   3   5   7      368.27      353.83      4.62 o 
   4   5   7       98.34      102.96      1.54 o 
   5   5   7       23.39       21.36      0.79 o 
   6   5   7      388.82      397.61      7.28 o 
   7   5   7       52.60       55.41      2.14 o 
   8   5   7       33.38       39.55      1.87 o 
   9   5   7        2.55        3.04      0.80 o 
  -6   6   7       14.52       15.56      1.63 o 
  -5   6   7       10.96       12.32      0.74 o 
  -4   6   7        4.65        3.41      0.44 o 
  -3   6   7       77.74       78.87      2.06 o 
  -2   6   7       33.01       34.20      0.91 o 
  -1   6   7       24.61       23.22      0.64 o 
   0   6   7      208.75      209.19      3.43 o 
   1   6   7      287.01      282.58      3.71 o 
   2   6   7      373.98      385.37      4.91 o 
   3   6   7      137.71      126.99      2.59 o 
   4   6   7      753.34      762.92     11.06 o 
   5   6   7       24.13       23.21      1.23 o 
   6   6   7      241.37      256.56      4.91 o 
   7   6   7        3.57        2.94      0.64 o 
   8   6   7      101.62       99.92      3.26 o 
   9   6   7       43.11       45.85      2.08 o 
  -5   7   7       23.45       25.92      1.16 o 
  -4   7   7        0.12        0.16      0.61 o 
  -3   7   7       15.54       15.97      0.96 o 
  -2   7   7       63.51       66.86      1.43 o 
  -1   7   7       43.96       45.34      1.08 o 
   0   7   7      293.91      298.30      5.92 o 
   1   7   7      127.06      119.59      2.58 o 
   2   7   7      691.59      699.71     12.47 o 
   3   7   7        8.28        6.42      0.54 o 
   4   7   7      350.52      334.62      8.91 o 
   5   7   7        0.42        1.42      0.36 o 
   6   7   7      110.78      105.80      2.31 o 
   7   7   7       34.15       35.76      1.49 o 
   8   7   7       10.80       11.90      1.01 o 
   9   7   7       11.58       13.61      1.17 o 
  -5   8   7        3.50        4.06      1.17 o 
  -4   8   7        2.73        2.49      0.56 o 
  -3   8   7        1.62        1.98      0.51 o 
  -2   8   7       74.37       75.86      1.97 o 
  -1   8   7       52.76       55.72      4.64 o 
   0   8   7      343.91      352.29      9.66 o 
   1   8   7        6.59        5.34      1.07 o 
   2   8   7      103.05       99.60      3.52 o 
   3   8   7       17.61       21.03      1.60 o 
   4   8   7        5.84        3.68      0.85 o 
   5   8   7        0.06       -0.53      0.64 o 
   6   8   7        0.85        0.69      0.51 o 
   7   8   7        1.70        0.85      0.43 o 
   8   8   7       32.91       32.19      1.44 o 
  -3   9   7       18.79       20.02      1.97 o 
  -2   9   7      108.73      112.81      3.76 o 
  -1   9   7        6.57        5.07      1.12 o 
   0   9   7        1.31        2.03      0.91 o 
   1   9   7       16.70       15.91      1.49 o 
   2   9   7       31.80       32.35      1.92 o 
   3   9   7       34.91       36.03      2.03 o 
   4   9   7       38.82       39.34      2.08 o 
   5   9   7       24.35       26.80      1.71 o 
   6   9   7        0.36        0.16      0.75 o 
  -2  10   7        0.74        0.59      1.01 o 
  -1  10   7        2.53        3.31      1.17 o 
   0  10   7       36.52       42.27      2.40 o 
   1  10   7       40.99       43.72      2.40 o 
   2  10   7       63.18       62.88      2.88 o 
   3  10   7       80.48       83.32      3.36 o 
   4  10   7       17.76       19.80      1.76 o 
   5  10   7       22.89       20.18      1.71 o 
   6  10   7      109.12      100.51      3.79 o 
   0  11   7       33.36       34.54      2.40 o 
   1  11   7       45.02       47.19      2.62 o 
   2  11   7       14.51       14.20      1.60 o 
   3  11   7       18.53       16.87      1.71 o 
   4  11   7       63.75       57.97      2.83 o 
   5  11   7      109.07      112.84      4.22 o 
  -3  -6   8        0.24        0.85      0.80 o 
  -2  -6   8       85.54       86.47      3.58 o 
  -1  -6   8       19.82       18.36      1.60 o 
   0  -6   8        0.27        0.59      0.80 o 
   1  -6   8       25.98       25.94      1.87 o 
   2  -6   8       13.47       16.17      1.65 o 
  -4  -5   8      158.20      168.30      5.76 o 
  -3  -5   8       49.44       44.62      2.40 o 
  -2  -5   8        1.68        1.28      0.75 o 
  -1  -5   8       90.97       96.40      3.74 o 
   0  -5   8       62.32       61.38      2.78 o 
   1  -5   8       13.73       14.89      1.55 o 
   2  -5   8       16.09       20.28      1.76 o 
   3  -5   8      112.71      121.17      4.54 o 
   4  -5   8        0.11        0.48      0.91 o 
  -5  -4   8       21.44       19.32      1.76 o 
  -4  -4   8       11.03        9.02      1.23 o 
  -3  -4   8      100.35       99.76      3.79 o 
  -2  -4   8       60.01       58.18      2.62 o 
  -1  -4   8       87.02       82.84      3.31 o 
   0  -4   8        7.29       11.69      1.28 o 
   1  -4   8      167.18      174.36      3.86 o 
   2  -4   8        0.40        0.16      0.32 o 
   3  -4   8      130.85      144.20      2.56 o 
   4  -4   8        1.49        0.98      0.42 o 
   5  -4   8       27.89       29.07      1.38 o 
   6  -4   8        5.02        5.88      0.83 o 
  -6  -3   8       13.63       12.44      1.55 o 
  -5  -3   8       33.84       35.07      2.14 o 
  -4  -3   8        5.52        5.07      1.07 o 
  -3  -3   8       95.98       87.91      3.47 o 
  -2  -3   8       43.29       33.68      1.97 o 
  -1  -3   8      110.01      102.70      3.74 o 
   0  -3   8       18.88       15.43      1.33 o 
   1  -3   8       80.95       82.58      1.55 o 
   2  -3   8       21.49       21.96      1.33 o 
   3  -3   8       51.29       52.35      1.26 o 
   4  -3   8        3.43        2.33      0.58 o 
   5  -3   8        6.72        5.11      0.85 o 
   6  -3   8       14.03       12.48      0.98 o 
   7  -3   8        5.40        4.78      0.83 o 
  -6  -2   8        3.00        3.47      1.07 o 
  -5  -2   8       20.54       18.36      1.65 o 
  -4  -2   8      208.54      190.40      6.14 o 
  -3  -2   8       32.78       32.61      1.92 o 
  -2  -2   8       50.22       45.00      2.19 o 
  -1  -2   8        1.06        1.07      0.64 o 
   0  -2   8      209.63      198.14      6.03 o 
   1  -2   8        0.25        0.55      0.22 o 
   2  -2   8       14.00       15.15      0.63 o 
   3  -2   8       23.00       20.97      1.03 o 
   4  -2   8        0.61        0.76      0.47 o 
   5  -2   8        0.00        0.03      0.53 o 
   6  -2   8        3.19        1.96      0.64 o 
   7  -2   8       18.80       18.43      1.57 o 
  -7  -1   8        0.11       -0.64      0.91 o 
  -6  -1   8      158.47      168.73      5.82 o 
  -5  -1   8        6.77        7.05      1.23 o 
  -4  -1   8       35.76       37.26      2.08 o 
  -3  -1   8       85.46       89.09      3.36 o 
  -2  -1   8      297.27      261.71      7.63 o 
  -1  -1   8      180.81      155.60      4.91 o 
   0  -1   8       93.28       92.56      3.31 o 
   1  -1   8       64.50       57.19      1.20 o 
   2  -1   8       48.65       43.83      1.37 o 
   3  -1   8       81.11       48.25      2.19 o 
   4  -1   8        6.39        7.32      0.68 o 
   5  -1   8      266.51      265.18      5.45 o 
   6  -1   8       85.34       83.03      2.28 o 
   7  -1   8        9.46        6.75      0.79 o 
   8  -1   8        0.06       -0.17      0.62 o 
  -7   0   8        4.07        4.96      1.23 o 
  -6   0   8       12.48       18.74      1.76 o 
  -5   0   8       62.62       71.21      3.15 o 
  -4   0   8       97.52       96.29      3.68 o 
  -3   0   8      359.35      315.94      9.07 o 
  -2   0   8       51.85       50.76      2.30 o 
  -1   0   8       53.73       45.32      2.03 o 
   0   0   8      119.13      107.34      3.63 o 
   1   0   8      323.99      321.05     13.50 o 
   2   0   8        2.86        4.25      0.61 o 
   3   0   8     1063.98     1035.34     18.83 o 
   4   0   8      180.50      177.69      2.88 o 
   5   0   8      126.39      120.38      2.83 o 
   6   0   8       24.04       26.06      1.28 o 
   7   0   8       17.48       19.86      1.13 o 
   8   0   8        6.78        6.65      0.81 o 
  -7   1   8        5.10        6.30      1.33 o 
  -6   1   8        8.06       10.09      1.44 o 
  -5   1   8      150.15      148.50      5.12 o 
  -4   1   8        0.22       -0.11      0.75 o 
  -3   1   8       12.85       12.06      1.23 o 
  -2   1   8       51.46       51.51      2.24 o 
  -1   1   8      210.96      201.71      5.98 o 
   0   1   8        0.73        1.65      0.64 o 
   1   1   8     1415.04     1386.98     27.60 o 
   2   1   8      277.91      258.85      5.13 o 
   3   1   8      303.74      283.99      7.66 o 
   4   1   8       56.13       54.02      1.31 o 
   5   1   8       17.92       18.71      0.93 o 
   6   1   8       15.94       14.57      0.89 o 
   7   1   8       15.86       15.60      1.68 o 
   8   1   8        0.05       -0.49      0.49 o 
   9   1   8        4.10        3.74      1.01 o 
  -7   2   8       21.77       23.33      2.03 o 
  -6   2   8        8.40        9.13      1.39 o 
  -5   2   8        2.72        2.51      0.96 o 
  -4   2   8        1.37        1.55      0.80 o 
  -3   2   8       10.69       11.39      1.76 o 
  -2   2   8        0.02        0.00      0.59 o 
  -1   2   8      564.33      547.92     14.63 o 
   0   2   8      164.09      142.36      4.43 o 
   1   2   8      195.88      188.07      7.02 o 
   2   2   8        0.04        0.55      0.91 o 
   3   2   8        3.43        2.84      0.31 o 
   4   2   8        5.18        7.67      0.64 o 
   5   2   8       41.16       38.53      0.88 o 
   6   2   8        1.51        2.11      0.49 o 
   7   2   8        3.34        3.07      0.55 o 
   8   2   8        0.57        0.91      0.75 o 
   9   2   8        0.28        0.16      0.75 o 
  -7   3   8        0.60        1.28      1.07 o 
  -6   3   8        2.62        1.97      1.01 o 
  -5   3   8        2.14        1.28      0.91 o 
  -4   3   8       16.19       16.71      1.49 o 
  -3   3   8       86.29       92.62      2.35 o 
  -2   3   8       19.49       17.84      0.61 o 
  -1   3   8       42.38       46.65      2.03 o 
   0   3   8      153.78      143.59      4.43 o 
   1   3   8       99.64      101.13      1.70 o 
   2   3   8      245.30      257.55      3.50 o 
   3   3   8      535.99      509.11      6.59 o 
   4   3   8       32.41       41.36      0.84 o 
   5   3   8        9.45        9.52      0.49 o 
   6   3   8       63.24       67.51      2.40 o 
   7   3   8        8.81        8.95      1.17 o 
   8   3   8       12.19       14.20      1.28 o 
   9   3   8       84.40       87.38      3.42 o 
  -6   4   8       22.94       23.70      2.03 o 
  -5   4   8       14.94       12.17      1.44 o 
  -4   4   8        0.66        0.07      0.33 o 
  -3   4   8        4.29        5.57      0.93 o 
  -2   4   8      226.77      228.35      4.67 o 
  -1   4   8       61.42       57.59      2.35 o 
   0   4   8      481.89      497.47      9.34 o 
   1   4   8      744.60      729.99      9.06 o 
   2   4   8      122.87      141.70      2.01 o 
   3   4   8      100.05      102.11      1.66 o 
   4   4   8      510.07      511.73      6.61 o 
   5   4   8       24.12       21.76      0.70 o 
   6   4   8      154.62      159.25      2.64 o 
   7   4   8      317.60      309.22      8.59 o 
   8   4   8        2.45        3.84      0.85 o 
   9   4   8       17.97       22.90      1.65 o 
  -6   5   8        5.41        4.16      1.23 o 
  -5   5   8        0.77        0.60      0.42 o 
  -4   5   8       66.43       71.95      1.82 o 
  -3   5   8        0.09        0.67      0.67 o 
  -2   5   8      193.85      202.61      3.25 o 
  -1   5   8      235.95      237.84      4.79 o 
   0   5   8       85.33       90.50      1.79 o 
   1   5   8      110.97      110.74      1.66 o 
   2   5   8      820.99      828.68     10.24 o 
   3   5   8       13.39       10.12      0.43 o 
   4   5   8      181.30      171.78      2.44 o 
   5   5   8      414.62      393.07      5.93 o 
   6   5   8        2.70        2.22      0.42 o 
   7   5   8       46.26       47.56      1.97 o 
   8   5   8       36.14       33.89      1.76 o 
   9   5   8       18.36       23.27      1.55 o 
  -6   6   8        5.07        4.91      1.28 o 
  -5   6   8       11.32       12.14      0.73 o 
  -4   6   8       12.30       11.45      0.66 o 
  -3   6   8       14.93       15.30      0.71 o 
  -2   6   8       14.02       14.09      0.64 o 
  -1   6   8       22.19       18.58      1.00 o 
   0   6   8      295.63      306.07      4.86 o 
   1   6   8        0.05       -0.14      0.21 o 
   2   6   8        0.77        1.54      0.40 o 
   3   6   8      132.68      127.73      2.20 o 
   4   6   8       86.26       76.33      3.18 o 
   5   6   8       24.17       22.23      2.56 o 
   6   6   8       60.66       55.39      1.49 o 
   7   6   8       25.52       26.90      1.39 o 
   8   6   8        2.04        2.56      0.69 o 
   9   6   8        1.50        1.87      0.75 o 
  -5   7   8        0.40        0.55      0.50 o 
  -4   7   8        0.24        0.85      0.47 o 
  -3   7   8        0.24       -0.01      0.45 o 
  -2   7   8       10.83        9.14      0.71 o 
  -1   7   8        3.71        1.33      0.85 o 
   0   7   8      214.19      220.88      6.51 o 
   1   7   8        0.39        0.21      0.75 o 
   2   7   8      241.76      241.96      6.83 o 
   3   7   8        3.29        3.52      0.80 o 
   4   7   8       21.80       18.15      1.33 o 
   5   7   8        0.15        1.87      1.09 o 
   6   7   8       83.77       84.78      1.99 o 
   7   7   8       13.23       12.65      1.01 o 
   8   7   8        9.13        8.17      0.91 o 
   9   7   8        0.63        0.59      0.64 o 
  -4   8   8        2.36        2.56      0.55 o 
  -3   8   8        2.75        3.04      0.56 o 
  -2   8   8      222.58      233.08      5.47 o 
  -1   8   8       12.84       13.93      1.49 o 
   0   8   8      208.75      211.48      6.41 o 
   1   8   8       48.19       43.88      2.24 o 
   2   8   8        0.02       -0.11      0.69 o 
   3   8   8       42.97       43.61      2.14 o 
   4   8   8      198.13      190.29      5.71 o 
   5   8   8       21.20       23.70      1.55 o 
   6   8   8       38.01       39.85      1.19 o 
   7   8   8       17.04       18.76      0.90 o 
   8   8   8       23.91       26.21      1.33 o 
  -3   9   8       10.29       11.85      1.60 o 
  -2   9   8       80.18       85.20      2.24 o 
  -1   9   8       35.27       33.68      2.19 o 
   0   9   8        1.89        1.55      0.91 o 
   1   9   8       70.97       70.94      3.04 o 
   2   9   8       82.24       76.76      3.10 o 
   3   9   8        7.47        4.59      0.96 o 
   4   9   8       33.47       35.44      2.03 o 
   5   9   8       31.28       28.61      1.81 o 
   6   9   8       10.14        9.61      1.17 o 
  -2  10   8        0.35        0.21      1.01 o 
  -1  10   8       26.86       30.48      2.19 o 
   0  10   8        0.98        1.97      1.01 o 
   1  10   8        0.04        0.48      0.91 o 
   2  10   8        5.27        4.43      1.07 o 
   3  10   8        8.46        6.62      1.23 o 
   4  10   8        0.03        0.48      0.80 o 
   5  10   8      244.29      250.39      7.42 o 
   6  10   8        2.81        5.66      1.17 o 
   1  11   8        0.36        1.76      1.01 o 
   2  11   8        2.76        5.87      1.23 o 
   3  11   8       89.04       91.17      3.79 o 
   4  11   8       27.17       32.19      2.30 o 
  -3  -5   9        0.86        0.59      0.85 o 
  -2  -5   9        4.81        4.06      1.07 o 
  -1  -5   9       31.99       33.20      2.14 o 
   0  -5   9        4.99        3.63      1.07 o 
   1  -5   9      101.58      101.31      4.11 o 
   2  -5   9        4.73        3.42      1.12 o 
   3  -5   9       32.54       33.84      2.24 o 
  -4  -4   9        1.23        2.19      0.96 o 
  -3  -4   9        0.38        1.49      0.80 o 
  -2  -4   9        2.78        1.65      0.80 o 
  -1  -4   9       33.24       32.13      2.08 o 
   0  -4   9        0.02        0.69      0.80 o 
   1  -4   9       20.83       23.01      1.76 o 
   2  -4   9        0.11       -0.59      0.59 o 
   3  -4   9        3.67        4.26      0.71 o 
   4  -4   9        0.01       -0.13      0.80 o 
   5  -4   9        1.40        1.58      0.68 o 
  -5  -3   9       15.33       16.17      1.71 o 
  -4  -3   9        3.21        1.49      0.85 o 
  -3  -3   9        7.42        6.73      1.12 o 
  -2  -3   9        4.38        6.09      1.07 o 
  -1  -3   9        1.08        1.07      0.75 o 
   0  -3   9       57.32       53.06      2.51 o 
   1  -3   9       41.83       51.07      2.83 o 
   2  -3   9        1.11        0.42      0.51 o 
   3  -3   9       84.56       89.70      4.08 o 
   4  -3   9       17.62       19.78      1.60 o 
   5  -3   9        0.02        0.44      0.58 o 
   6  -3   9       43.64       44.44      1.73 o 
  -6  -2   9        8.14        8.75      1.39 o 
  -5  -2   9       44.92       47.56      2.62 o 
  -4  -2   9        0.33        0.32      0.75 o 
  -3  -2   9       25.80       26.48      1.87 o 
  -2  -2   9      169.07      150.90      5.07 o 
  -1  -2   9       91.11       97.63      3.68 o 
   0  -2   9        7.60        5.55      1.01 o 
   1  -2   9      332.54      324.36      8.78 o 
   2  -2   9       52.01       57.24      1.20 o 
   3  -2   9       13.86       15.74      0.66 o 
   4  -2   9      226.20      227.30      5.98 o 
   5  -2   9        1.31        0.21      0.58 o 
   6  -2   9        7.14        6.05      1.09 o 
   7  -2   9       29.44       34.32      1.62 o 
  -6  -1   9        5.23        6.67      1.28 o 
  -5  -1   9       13.52       16.07      1.71 o 
  -4  -1   9      110.41      100.08      3.90 o 
  -3  -1   9       38.56       44.46      2.40 o 
  -2  -1   9       11.24       12.38      1.33 o 
  -1  -1   9      285.99      263.58      7.79 o 
   0  -1   9       36.55       39.66      2.03 o 
   1  -1   9       34.42       35.09      1.28 o 
   2  -1   9      450.30      471.31      6.95 o 
   3  -1   9        7.70        7.09      0.69 o 
   4  -1   9       41.05       43.18      1.97 o 
   5  -1   9       26.31       30.06      1.33 o 
   6  -1   9       96.03       91.80      2.56 o 
   7  -1   9       45.30       50.17      1.85 o 
  -6   0   9       22.16       22.04      2.03 o 
  -5   0   9        0.02       -0.05      0.85 o 
  -4   0   9        2.25        2.24      0.91 o 
  -3   0   9       31.33       29.20      1.87 o 
  -2   0   9        8.77        9.93      1.17 o 
  -1   0   9        3.08        3.90      0.85 o 
   0   0   9      294.01      300.41      8.65 o 
   1   0   9       57.52       51.27      1.54 o 
   2   0   9      274.69      271.73      5.47 o 
   3   0   9       41.10       37.23      1.30 o 
   4   0   9      277.84      280.91      6.35 o 
   5   0   9       41.18       44.40      1.53 o 
   6   0   9        0.76        0.17      0.51 o 
   7   0   9        1.18        1.43      0.60 o 
   8   0   9        0.71        0.29      0.60 o 
  -6   1   9        0.75        0.16      0.96 o 
  -5   1   9        6.75        7.10      1.23 o 
  -4   1   9        2.84        2.03      0.91 o 
  -3   1   9       10.65       10.09      1.23 o 
  -2   1   9       31.23       31.87      1.87 o 
  -1   1   9      171.37      164.51      5.23 o 
   0   1   9      730.63      662.36     17.56 o 
   1   1   9      618.10      584.27     15.59 o 
   2   1   9      583.64      576.84     10.79 o 
   3   1   9        0.79        1.23      0.61 o 
   4   1   9       26.54       28.52      0.81 o 
   5   1   9        5.38        4.98      0.62 o 
   6   1   9       29.24       29.99      1.49 o 
   7   1   9       31.47       34.18      1.41 o 
   8   1   9        1.02        1.87      0.85 o 
  -6   2   9        2.10        1.49      1.07 o 
  -5   2   9       15.39       15.64      1.65 o 
  -4   2   9        3.40        3.52      1.01 o 
  -3   2   9      155.47      149.51      5.02 o 
  -2   2   9      680.11      697.70     18.58 o 
  -1   2   9      917.18      889.37     23.27 o 
   0   2   9      714.02      678.37     17.93 o 
   1   2   9       19.03       18.58      1.33 o 
   2   2   9      180.24      173.58      3.66 o 
   3   2   9       96.09       92.29      1.82 o 
   4   2   9      342.23      332.24      5.12 o 
   5   2   9      132.36      133.32      3.02 o 
   6   2   9       28.26       26.55      1.13 o 
   7   2   9       26.25       27.22      1.23 o 
   8   2   9       14.74       15.80      1.49 o 
   9   2   9       14.55       15.37      1.49 o 
  -6   3   9        3.13        3.10      1.17 o 
  -5   3   9       54.59       52.10      2.72 o 
  -4   3   9      207.80      223.97      7.05 o 
  -3   3   9      399.69      402.63     11.37 o 
  -2   3   9      376.84      369.43     10.41 o 
  -1   3   9       12.24       12.44      1.23 o 
   0   3   9      281.98      273.56      7.85 o 
   1   3   9      240.45      221.20      6.46 o 
   2   3   9      613.63      564.31     11.60 o 
   3   3   9      104.52      102.53      2.05 o 
   4   3   9       87.09       83.23      1.61 o 
   5   3   9       87.25       83.98      1.60 o 
   6   3   9       18.41       19.30      0.94 o 
   7   3   9      101.06       91.44      3.26 o 
   8   3   9       45.77       47.45      2.24 o 
   9   3   9        0.16        0.80      0.75 o 
  -6   4   9       13.87       16.28      1.87 o 
  -5   4   9       82.32       87.33      3.68 o 
  -4   4   9       81.72       81.51      3.42 o 
  -3   4   9        0.33       -0.05      0.48 o 
  -2   4   9      126.78      124.05      4.22 o 
  -1   4   9      196.45      192.69      5.87 o 
   0   4   9      186.36      179.45      5.44 o 
   1   4   9        0.70        1.19      0.91 o 
   2   4   9       51.43       48.64      0.90 o 
   3   4   9       44.76       49.83      0.99 o 
   4   4   9        2.84        2.35      0.30 o 
   5   4   9      247.35      222.03      3.57 o 
   6   4   9      118.97      119.21      3.23 o 
   7   4   9        3.92        2.78      0.75 o 
   8   4   9        2.58        1.01      0.69 o 
   9   4   9        1.79        1.60      0.80 o 
  -5   5   9        8.79        9.71      1.44 o 
  -4   5   9       17.89       16.39      1.65 o 
  -3   5   9       53.00       60.40      1.54 o 
  -2   5   9        0.03       -0.09      0.29 o 
  -1   5   9       69.42       65.42      1.90 o 
   0   5   9        0.89        0.68      0.45 o 
   1   5   9        0.21        0.21      0.33 o 
   2   5   9        4.77        5.80      0.89 o 
   3   5   9      161.02      146.51      1.89 o 
   4   5   9       70.52       61.56      1.30 o 
   5   5   9       14.36        9.67      0.93 o 
   6   5   9        3.00        3.39      0.45 o 
   7   5   9        3.75        3.31      0.69 o 
   8   5   9        0.38        0.37      0.64 o 
   9   5   9        3.24        2.03      0.80 o 
  -5   6   9        3.41        3.52      1.17 o 
  -4   6   9       12.45       12.84      1.09 o 
  -3   6   9       45.85       46.50      1.20 o 
  -2   6   9        5.13        4.51      0.42 o 
  -1   6   9       18.95       17.56      1.01 o 
   0   6   9        9.20       11.08      0.82 o 
   1   6   9        5.92        4.78      0.56 o 
   2   6   9        9.85        8.01      0.61 o 
   3   6   9       16.23        9.81      0.68 o 
   4   6   9       34.46       37.01      1.14 o 
   5   6   9       62.27       61.73      1.81 o 
   6   6   9        5.25        5.41      0.55 o 
   7   6   9       86.19       90.26      2.13 o 
   8   6   9        0.13       -0.16      0.59 o 
   9   6   9        9.25        7.15      1.01 o 
  -4   7   9        4.72        6.67      1.33 o 
  -3   7   9       10.84       11.35      1.84 o 
  -2   7   9        0.01       -0.08      0.38 o 
  -1   7   9       15.98       17.88      1.60 o 
   0   7   9       14.01       12.70      1.33 o 
   1   7   9        4.50        1.92      0.80 o 
   2   7   9       23.19       29.62      1.76 o 
   3   7   9      107.61      103.71      3.63 o 
   4   7   9       22.39       27.44      1.60 o 
   5   7   9      315.55      315.58      7.18 o 
   6   7   9        0.02        0.53      0.56 o 
   7   7   9       56.00       58.56      1.62 o 
   8   7   9      106.32      107.56      3.52 o 
  -4   8   9        4.76        5.55      1.28 o 
  -3   8   9       13.71       15.17      1.71 o 
  -2   8   9       44.99       47.13      2.56 o 
  -1   8   9        0.09       -0.11      0.80 o 
   0   8   9        0.23        0.00      0.80 o 
   1   8   9       43.10       41.74      2.24 o 
   2   8   9       29.79       33.41      2.03 o 
   3   8   9      302.83      288.45      8.11 o 
   4   8   9        1.67        1.60      0.75 o 
   5   8   9       55.39       55.73      2.46 o 
   6   8   9      133.50      133.07      5.28 o 
   7   8   9        4.79        4.42      0.93 o 
   8   8   9        7.56        9.39      0.91 o 
  -3   9   9        0.17        1.33      1.07 o 
  -2   9   9        3.73        2.30      1.12 o 
  -1   9   9        1.67        1.12      0.96 o 
   0   9   9       10.34        7.90      1.28 o 
   1   9   9       67.16       63.41      2.94 o 
   2   9   9        6.67        7.63      1.17 o 
   3   9   9        3.74        4.27      1.01 o 
   4   9   9       36.30       33.84      2.03 o 
   5   9   9        0.17       -0.59      0.69 o 
   6   9   9        1.34        1.01      0.85 o 
   7   9   9        6.03        4.86      1.01 o 
  -1  10   9        0.38       -0.43      0.96 o 
   0  10   9        2.47        3.10      1.07 o 
   1  10   9        7.14        6.99      1.23 o 
   2  10   9        0.11       -0.53      0.80 o 
   3  10   9        4.08        3.52      1.01 o 
   4  10   9       10.43        8.91      1.39 o 
   5  10   9       13.35       12.60      1.55 o 
   6  10   9        0.03       -0.37      0.80 o 
   1  11   9        5.63        7.47      1.39 o 
   2  11   9       36.47       35.55      2.35 o 
   3  11   9       53.07       51.56      2.78 o 
   4  11   9        2.72        2.67      1.07 o 
  -2  -4  10        9.94        9.29      1.44 o 
  -1  -4  10      261.31      278.26      8.65 o 
   0  -4  10       21.23       22.26      1.92 o 
   1  -4  10       90.38       95.65      3.95 o 
   2  -4  10       63.76       61.22      3.04 o 
   3  -4  10       11.46        8.59      1.33 o 
  -4  -3  10        0.33        2.14      1.07 o 
  -3  -3  10      205.70      206.04      6.83 o 
  -2  -3  10       21.22       18.74      1.76 o 
  -1  -3  10      131.99      143.69      5.12 o 
   0  -3  10      105.17      102.48      4.00 o 
   1  -3  10       36.32       32.99      2.08 o 
   2  -3  10       45.22       45.97      1.67 o 
   3  -3  10       69.27       74.94      3.87 o 
   4  -3  10        2.68        2.40      0.68 o 
   5  -3  10       10.81       11.67      1.02 o 
  -5  -2  10       45.06       46.55      2.78 o 
  -4  -2  10        4.93        3.84      1.12 o 
  -3  -2  10       46.79       52.90      2.72 o 
  -2  -2  10       42.01       36.83      2.24 o 
  -1  -2  10       48.05       41.37      2.30 o 
   0  -2  10       30.07       30.27      1.97 o 
   1  -2  10       31.70       30.96      1.97 o 
   2  -2  10        5.84        4.83      0.69 o 
   3  -2  10        7.24        7.14      0.79 o 
   4  -2  10        9.24       10.10      1.33 o 
   5  -2  10        5.08        5.31      0.80 o 
   6  -2  10       59.47       59.72      2.07 o 
  -5  -1  10        0.65        0.05      0.91 o 
  -4  -1  10        0.21       -0.48      0.85 o 
  -3  -1  10       27.60       23.70      1.92 o 
  -2  -1  10        0.68        0.32      0.75 o 
  -1  -1  10        8.73        9.93      1.23 o 
   0  -1  10        0.89        1.23      0.75 o 
   1  -1  10        8.50        6.89      1.01 o 
   2  -1  10        7.46        7.30      0.71 o 
   3  -1  10        0.09        0.06      0.47 o 
   4  -1  10      108.61      104.52      2.71 o 
   5  -1  10       58.25       37.20      2.30 o 
   6  -1  10        1.34        2.01      0.67 o 
   7  -1  10       13.79       16.04      1.31 o 
  -5   0  10        4.40        4.11      1.17 o 
  -4   0  10       24.78       27.17      2.03 o 
  -3   0  10       53.30       49.11      2.56 o 
  -2   0  10        4.44        3.04      0.91 o 
  -1   0  10       59.45       58.29      2.67 o 
   0   0  10        5.51        5.60      0.96 o 
   1   0  10       49.69       46.81      2.35 o 
   2   0  10       62.73       58.97      1.77 o 
   3   0  10      131.98      142.00      3.30 o 
   4   0  10       72.38       71.10      2.05 o 
   5   0  10       75.12       77.90      2.20 o 
   6   0  10        2.88        3.59      0.68 o 
   7   0  10       18.56       21.38      1.26 o 
  -6   1  10       12.25       19.06      1.97 o 
  -5   1  10       18.73       17.77      1.81 o 
  -4   1  10        8.64        8.59      1.33 o 
  -3   1  10       43.61       48.41      2.51 o 
  -2   1  10        3.40        4.48      0.96 o 
  -1   1  10      167.52      153.09      5.07 o 
   0   1  10       14.95       13.61      1.33 o 
   1   1  10      106.87      117.80      4.11 o 
   2   1  10      254.30      236.08      4.89 o 
   3   1  10       87.70       84.96      3.12 o 
   4   1  10        0.09        0.67      0.45 o 
   5   1  10       83.47       81.68      2.21 o 
   6   1  10       58.43       60.22      1.90 o 
   7   1  10        0.53        1.78      0.72 o 
   8   1  10       47.16       46.87      2.46 o 
  -6   2  10        2.13        1.65      1.12 o 
  -5   2  10        8.87       11.21      1.55 o 
  -4   2  10        2.49        1.71      0.96 o 
  -3   2  10      172.15      165.36      5.55 o 
  -2   2  10       22.49       20.12      1.65 o 
  -1   2  10       10.15       10.52      1.23 o 
   0   2  10      192.83      180.90      5.71 o 
   1   2  10        0.56        0.69      0.69 o 
   2   2  10        4.39        4.55      0.43 o 
   3   2  10       89.84       88.60      3.33 o 
   4   2  10      138.35      147.95      2.58 o 
   5   2  10        1.93        1.96      0.50 o 
   6   2  10      103.44      100.72      3.28 o 
   7   2  10       16.17       13.18      1.33 o 
   8   2  10        3.90        3.63      0.96 o 
  -5   3  10       79.54       81.83      3.68 o 
  -4   3  10       48.56       50.23      2.72 o 
  -3   3  10        4.52        4.16      1.12 o 
  -2   3  10       25.72       24.02      1.76 o 
  -1   3  10       66.58       60.58      2.67 o 
   0   3  10        8.64        9.66      1.17 o 
   1   3  10        1.09        1.17      0.64 o 
   2   3  10       71.31       78.40      1.42 o 
   3   3  10        2.81        3.04      0.38 o 
   4   3  10       14.95       13.36      0.65 o 
   5   3  10        0.01       -0.29      0.29 o 
   6   3  10        4.68        5.95      0.64 o 
   7   3  10        6.22        4.96      0.85 o 
   8   3  10       12.40        9.50      1.23 o 
  -5   4  10        5.60        5.87      1.28 o 
  -4   4  10        0.06        0.11      0.91 o 
  -3   4  10       79.14       77.77      3.31 o 
  -2   4  10        4.37        6.25      1.07 o 
  -1   4  10       84.85       79.69      3.15 o 
   0   4  10        0.69        0.69      0.69 o 
   1   4  10        2.52        1.61      0.47 o 
   2   4  10       88.52       91.78      1.64 o 
   3   4  10       67.94       60.03      1.34 o 
   4   4  10        2.15        1.39      0.35 o 
   5   4  10      143.54      122.02      2.22 o 
   6   4  10        3.49        2.40      0.69 o 
   7   4  10        6.76        4.96      0.85 o 
   8   4  10       19.71       20.18      1.44 o 
  -5   5  10       21.89       29.89      2.30 o 
  -4   5  10        0.57        0.16      0.91 o 
  -3   5  10      133.68      139.32      4.91 o 
  -2   5  10        3.04        2.30      0.91 o 
  -1   5  10       20.36       20.13      1.13 o 
   0   5  10      220.36      216.98      4.55 o 
   1   5  10      139.17      127.03      2.94 o 
   2   5  10        0.56        0.25      0.25 o 
   3   5  10      510.87      449.38      9.71 o 
   4   5  10        1.22        2.13      0.38 o 
   5   5  10      100.97       93.76      2.19 o 
   6   5  10      110.67      110.74      2.45 o 
   7   5  10        0.28        0.80      0.64 o 
   8   5  10       16.07       18.04      1.33 o 
  -4   6  10        0.01        0.43      0.96 o 
  -3   6  10       13.38       10.20      1.39 o 
  -2   6  10       95.49      100.57      3.76 o 
  -1   6  10       70.06       70.13      2.08 o 
   0   6  10        0.98        1.62      0.56 o 
   1   6  10      543.98      495.28     10.84 o 
   2   6  10        6.11        7.02      1.60 o 
   3   6  10      169.68      168.94      5.12 o 
   4   6  10      136.08      129.44      2.85 o 
   5   6  10        3.96        3.64      0.50 o 
   6   6  10       15.58       16.62      1.12 o 
   7   6  10       20.59       19.54      1.33 o 
   8   6  10        0.11       -0.64      0.64 o 
  -4   7  10       10.94        9.93      1.49 o 
  -3   7  10       11.77       10.57      1.49 o 
  -2   7  10        5.82        6.41      1.23 o 
  -1   7  10      186.77      177.16      5.71 o 
   0   7  10        5.81        4.43      1.01 o 
   1   7  10       52.93       56.42      2.62 o 
   2   7  10       28.20       23.33      1.76 o 
   3   7  10        5.02        2.56      0.85 o 
   4   7  10        0.01       -0.64      0.64 o 
   5   7  10        0.01       -0.37      0.37 o 
   6   7  10        1.49        1.14      0.42 o 
   7   7  10       27.94       29.21      1.17 o 
   8   7  10        5.41        5.44      0.85 o 
  -3   8  10       19.14       16.60      1.81 o 
  -2   8  10        7.28        3.84      1.12 o 
  -1   8  10        0.20       -0.48      0.80 o 
   0   8  10        0.55       -0.59      0.80 o 
   1   8  10        0.99       -0.37      0.80 o 
   2   8  10       17.96       16.87      1.55 o 
   3   8  10       50.65       55.25      2.62 o 
   4   8  10        1.00        1.12      0.80 o 
   5   8  10        1.95        1.17      0.75 o 
   6   8  10        1.51        0.56      0.44 o 
   7   8  10        0.17        0.04      0.43 o 
  -2   9  10        3.24        4.32      1.28 o 
  -1   9  10        0.09        0.43      0.96 o 
   0   9  10       24.28       26.69      2.03 o 
   1   9  10       80.95       86.31      3.52 o 
   2   9  10        1.19        1.44      0.96 o 
   3   9  10       48.86       49.96      2.56 o 
   4   9  10       16.38       12.92      1.44 o 
   5   9  10        2.46        2.72      0.96 o 
   6   9  10       92.67       90.69      3.47 o 
   7   9  10        3.45        3.47      0.96 o 
   0  10  10        4.17        4.32      1.23 o 
   1  10  10       33.80       33.41      2.24 o 
   2  10  10        9.91        8.11      1.33 o 
   3  10  10        3.25        3.04      1.07 o 
   4  10  10      107.03      101.04      3.95 o 
   5  10  10        8.92        9.55      1.33 o 
  -2  -3  11        0.83        1.23      1.01 o 
  -1  -3  11       10.43        7.37      1.33 o 
   0  -3  11        2.60        3.68      1.12 o 
   1  -3  11        0.27        1.23      0.91 o 
   2  -3  11       14.17       11.87      1.00 o 
   3  -3  11        2.60        2.22      0.71 o 
  -3  -2  11       45.63       46.87      2.78 o 
  -2  -2  11        5.99        6.99      1.28 o 
  -1  -2  11       14.71       12.81      1.55 o 
   0  -2  11        1.10        3.36      1.01 o 
   1  -2  11       17.88       17.51      1.65 o 
   2  -2  11       72.18       73.21      2.20 o 
   3  -2  11       49.70       54.88      2.06 o 
   4  -2  11        0.46        1.66      0.65 o 
   5  -2  11       36.21       37.64      1.66 o 
  -4  -1  11        3.91        3.58      1.12 o 
  -3  -1  11       31.07       29.09      2.14 o 
  -2  -1  11       39.89       41.05      2.40 o 
  -1  -1  11       24.44       26.90      2.08 o 
   0  -1  11      257.18      238.01      7.53 o 
   1  -1  11      121.89      118.87      4.43 o 
   2  -1  11        2.45        2.36      0.88 o 
   3  -1  11       91.08       91.08      2.52 o 
   4  -1  11       38.14       43.13      1.66 o 
   5  -1  11       15.14       17.13      1.15 o 
   6  -1  11       84.18       85.64      3.28 o 
  -4   0  11       39.95       39.18      2.51 o 
  -3   0  11        7.74        5.39      1.17 o 
  -2   0  11      209.51      202.73      6.67 o 
  -1   0  11       50.20       44.36      2.40 o 
   0   0  11       17.70       19.06      1.65 o 
   1   0  11       59.76       61.97      2.88 o 
   2   0  11      121.24      133.43      3.20 o 
   3   0  11       35.76       35.92      1.44 o 
   4   0  11      227.40      230.48      5.23 o 
   5   0  11        0.29        0.27      0.58 o 
   6   0  11        7.63        7.49      0.96 o 
  -5   1  11        0.40        0.27      1.07 o 
  -4   1  11       39.35       44.78      2.62 o 
  -3   1  11        0.05        0.11      0.91 o 
  -2   1  11       48.09       43.29      2.40 o 
  -1   1  11        0.19        0.21      0.75 o 
   0   1  11      121.07      128.91      4.59 o 
   1   1  11       13.10       11.64      1.28 o 
   2   1  11      136.28      129.99      3.09 o 
   3   1  11        2.64        3.07      0.60 o 
   4   1  11        1.35        0.97      0.55 o 
   5   1  11        0.00       -0.19      0.51 o 
   6   1  11        0.41        0.24      0.52 o 
   7   1  11       26.93       27.86      1.87 o 
  -5   2  11       12.61       14.68      1.81 o 
  -4   2  11       49.52       48.68      2.78 o 
  -3   2  11       36.38       32.56      2.19 o 
  -2   2  11       45.68       43.40      2.46 o 
  -1   2  11        7.62        5.82      1.12 o 
   0   2  11        0.01       -0.53      0.64 o 
   1   2  11       11.06        9.82      1.17 o 
   2   2  11        8.91        7.47      1.07 o 
   3   2  11       71.51       69.28      1.54 o 
   4   2  11        8.40        7.17      0.53 o 
   5   2  11        9.87        7.40      0.75 o 
   6   2  11       44.66       44.90      1.62 o 
   7   2  11       11.28       12.97      1.33 o 
   8   2  11        1.21        0.85      0.80 o 
  -5   3  11       50.14       55.30      3.10 o 
  -4   3  11       12.77       13.61      1.65 o 
  -3   3  11       42.68       38.54      2.40 o 
  -2   3  11       46.34       41.15      2.35 o 
  -1   3  11        2.09        0.91      0.80 o 
   0   3  11       24.06       21.78      1.65 o 
   1   3  11      229.40      222.10      6.78 o 
   2   3  11       18.36       15.94      0.96 o 
   3   3  11       26.10       29.31      1.16 o 
   4   3  11      211.15      216.77      4.14 o 
   5   3  11       45.73       39.38      1.73 o 
   6   3  11       14.11       19.16      1.44 o 
   7   3  11       32.91       35.82      1.92 o 
   8   3  11        1.51        1.76      0.85 o 
  -4   4  11       26.63       29.78      2.24 o 
  -3   4  11        2.97        3.36      1.07 o 
  -2   4  11       10.76       13.66      1.49 o 
  -1   4  11      165.16      156.40      5.23 o 
   0   4  11        0.74        0.64      0.75 o 
   1   4  11      128.07      131.08      3.07 o 
   2   4  11      242.01      248.32      8.99 o 
   3   4  11       95.86       78.37      1.66 o 
   4   4  11       21.64       28.62      0.94 o 
   5   4  11      104.97      109.67      3.31 o 
   6   4  11        2.27        1.23      0.69 o 
   7   4  11       78.98       76.92      2.94 o 
   8   4  11        0.03        0.21      0.69 o 
  -4   5  11        0.76        1.65      1.12 o 
  -3   5  11       25.71       28.82      2.08 o 
  -2   5  11        7.57        7.85      1.28 o 
  -1   5  11       68.89       70.08      3.04 o 
   0   5  11       59.21       56.69      1.81 o 
   1   5  11       92.79       81.93      2.23 o 
   2   5  11        2.33        5.05      0.88 o 
   3   5  11       65.92       72.80      1.98 o 
   4   5  11        0.04        0.98      0.43 o 
   5   5  11      105.07      104.01      2.46 o 
   6   5  11        4.62        3.74      0.80 o 
   7   5  11        0.10        0.16      0.64 o 
   8   5  11       11.54       13.40      1.28 o 
  -4   6  11        7.52        7.58      1.39 o 
  -3   6  11        5.87        5.66      1.23 o 
  -2   6  11        0.21       -0.59      0.80 o 
  -1   6  11       51.73       52.63      2.62 o 
   0   6  11        2.84        1.07      0.80 o 
   1   6  11        0.12        0.11      0.75 o 
   2   6  11        2.38        2.78      0.85 o 
   3   6  11       17.96       15.16      1.49 o 
   4   6  11       21.35       17.40      1.44 o 
   5   6  11       31.34       29.44      1.15 o 
   6   6  11        2.07        2.43      0.49 o 
   7   6  11        0.15        0.48      0.64 o 
   8   6  11        6.31        6.62      0.96 o 
  -3   7  11       18.99       19.75      1.97 o 
  -2   7  11        2.93        3.52      1.12 o 
  -1   7  11       18.38       15.48      1.60 o 
   0   7  11        0.43        0.05      0.85 o 
   1   7  11        6.60        6.03      1.07 o 
   2   7  11       21.44       18.09      1.65 o 
   3   7  11      133.41      134.83      4.48 o 
   4   7  11        7.05        5.76      0.96 o 
   5   7  11        5.86        7.53      1.07 o 
   6   7  11        1.39        0.71      0.47 o 
   7   7  11       92.22       97.47      3.36 o 
  -2   8  11        0.01       -0.11      0.91 o 
  -1   8  11       11.10       15.37      1.71 o 
   0   8  11        5.98        5.02      1.17 o 
   1   8  11      132.48      140.70      4.91 o 
   2   8  11       16.07       17.61      1.60 o 
   3   8  11        5.29        3.31      0.91 o 
   4   8  11       32.05       29.36      1.87 o 
   5   8  11      170.41      167.28      5.28 o 
   6   8  11       36.39       43.02      2.19 o 
   7   8  11        5.02        4.17      1.04 o 
  -1   9  11       50.75       56.26      3.10 o 
   0   9  11        3.27        2.83      1.12 o 
   1   9  11        0.06       -0.43      0.80 o 
   2   9  11       36.28       37.47      2.35 o 
   3   9  11       92.56       88.87      3.58 o 
   4   9  11       73.67       81.93      3.36 o 
   5   9  11       11.23        7.95      1.23 o 
   6   9  11        5.75        5.60      1.12 o 
   1  10  11       13.41       11.42      1.60 o 
   2  10  11       47.31       50.98      2.78 o 
   3  10  11        0.77        0.48      0.96 o 
   4  10  11        0.00       -0.32      0.85 o 
  -1  -2  12       13.23       13.18      1.65 o 
   0  -2  12       19.10       23.01      1.97 o 
   1  -2  12       14.45       13.45      1.65 o 
   2  -2  12       71.53       84.98      3.79 o 
   3  -2  12        0.09       -0.58      0.58 o 
  -2  -1  12        6.20        7.10      1.33 o 
  -1  -1  12       23.27       26.37      2.03 o 
   0  -1  12       48.92       57.27      2.94 o 
   1  -1  12        0.89        0.85      0.91 o 
   2  -1  12       14.45       16.60      1.65 o 
   3  -1  12        0.18        0.49      0.60 o 
   4  -1  12        0.77        0.51      0.64 o 
  -3   0  12        7.27        7.31      1.39 o 
  -2   0  12        2.11        1.92      1.01 o 
  -1   0  12        0.40        0.43      0.85 o 
   0   0  12        5.04        6.14      1.23 o 
   1   0  12       30.08       31.76      2.19 o 
   2   0  12       20.36       19.91      1.76 o 
   3   0  12        7.59        6.38      1.15 o 
   4   0  12       28.80       31.18      1.49 o 
   5   0  12        7.77        6.55      0.84 o 
  -3   1  12        1.00        0.80      0.96 o 
  -2   1  12        3.48        2.30      1.01 o 
  -1   1  12       68.74       69.98      3.26 o 
   0   1  12       44.09       43.34      2.46 o 
   1   1  12       92.92      101.47      4.00 o 
   2   1  12       90.06       87.01      3.63 o 
   3   1  12       74.26       70.04      2.14 o 
   4   1  12       22.95       25.14      1.26 o 
   5   1  12       40.64       45.82      1.73 o 
   6   1  12        0.11        0.64      0.72 o 
  -4   2  12        9.22        5.76      1.39 o 
  -3   2  12       32.18       36.14      2.40 o 
  -2   2  12       23.29       23.86      2.08 o 
  -1   2  12      140.06      147.00      5.23 o 
   0   2  12       66.01       64.11      2.99 o 
   1   2  12      163.73      157.52      5.39 o 
   2   2  12       67.73       64.00      2.94 o 
   3   2  12      119.37      119.32      2.33 o 
   4   2  12        7.26        5.73      0.73 o 
   5   2  12       96.09       98.48      2.66 o 
   6   2  12        1.67        2.03      0.85 o 
   7   2  12       14.07       11.96      1.44 o 
  -4   3  12        3.35        2.67      1.23 o 
  -3   3  12       44.10       46.97      2.78 o 
  -2   3  12        6.41        8.59      1.39 o 
  -1   3  12       99.83       95.28      3.84 o 
   0   3  12       29.85       28.77      1.97 o 
   1   3  12      103.97       93.73      3.68 o 
   2   3  12       33.42       33.69      1.39 o 
   3   3  12      120.85      123.45      2.53 o 
   4   3  12        0.76        1.06      0.41 o 
   5   3  12       40.56       38.06      1.97 o 
   6   3  12       19.31       14.89      1.39 o 
   7   3  12        6.28        5.60      1.07 o 
  -3   4  12       14.57       15.91      1.76 o 
  -2   4  12        0.19       -0.37      0.85 o 
  -1   4  12       19.66       21.14      1.87 o 
   0   4  12       28.87       27.65      1.92 o 
   1   4  12       14.61       14.62      1.00 o 
   2   4  12       12.36       13.22      0.94 o 
   3   4  12        8.72       11.37      1.25 o 
   4   4  12       19.62       15.21      0.90 o 
   5   4  12        6.39        4.43      0.85 o 
   6   4  12        0.30       -0.16      0.64 o 
   7   4  12        0.05       -0.37      0.69 o 
  -3   5  12        0.01        0.59      1.07 o 
  -2   5  12        2.52        2.62      1.01 o 
  -1   5  12       14.80       16.92      1.65 o 
   0   5  12        9.19        8.68      0.85 o 
   1   5  12       15.83       11.26      1.52 o 
   2   5  12        0.37       -0.11      0.64 o 
   3   5  12        0.45       -0.64      0.64 o 
   4   5  12       30.31       27.40      2.06 o 
   5   5  12       27.17       28.93      1.15 o 
   6   5  12        0.89        0.91      0.69 o 
   7   5  12       22.71       25.67      1.65 o 
  -3   6  12       25.36       28.56      2.14 o 
  -2   6  12        0.60        0.91      0.96 o 
  -1   6  12       45.62       39.34      2.30 o 
   0   6  12        7.43        7.58      1.23 o 
   1   6  12        1.14        0.91      0.85 o 
   2   6  12       96.84       96.40      3.58 o 
   3   6  12       62.37       62.93      2.72 o 
   4   6  12       11.19       16.23      1.44 o 
   5   6  12       80.65       81.48      2.11 o 
   6   6  12        3.33        4.11      0.80 o 
   7   6  12       24.09       28.40      1.76 o 
  -2   7  12        8.47        7.95      1.44 o 
  -1   7  12        0.42       -0.80      0.80 o 
   0   7  12       79.77       82.09      3.47 o 
   1   7  12       16.43       17.29      1.65 o 
   2   7  12       15.67       18.26      1.76 o 
   3   7  12       63.15       73.02      3.10 o 
   4   7  12        9.69       10.36      1.28 o 
   5   7  12       38.24       40.99      2.14 o 
   6   7  12      112.11      112.41      2.68 o 
   7   7  12       36.34       40.09      2.03 o 
  -1   8  12        0.75        1.23      1.01 o 
   0   8  12        2.62        1.60      1.07 o 
   1   8  12        5.26        6.46      1.28 o 
   2   8  12        5.42        5.50      1.23 o 
   3   8  12       22.68       24.45      1.92 o 
   4   8  12       39.44       36.56      2.19 o 
   5   8  12        9.61       11.00      1.33 o 
   6   8  12        2.64        2.88      0.96 o 
   0   9  12        0.45       -0.91      0.91 o 
   1   9  12        3.55        2.62      1.17 o 
   2   9  12        1.92        1.92      1.07 o 
   3   9  12        0.62       -0.80      0.80 o 
   4   9  12        9.53       10.46      1.44 o 
   5   9  12       40.46       48.73      2.56 o 
   2  -1  13        0.37        1.55      1.01 o 
  -1   0  13      104.86      112.84      4.64 o 
   0   0  13       18.81       17.93      1.87 o 
   1   0  13        0.01       -0.11      0.85 o 
   2   0  13       40.39       38.65      2.51 o 
   3   0  13       68.30       69.39      2.26 o 
   4   0  13        0.05       -0.60      0.60 o 
  -2   1  13       21.55       21.30      2.03 o 
  -1   1  13        0.08        1.55      1.01 o 
   0   1  13       50.02       46.65      2.67 o 
   1   1  13       75.46       67.52      3.26 o 
   2   1  13        9.58        9.71      1.44 o 
   3   1  13       42.63       42.45      1.67 o 
   4   1  13       54.40       60.12      2.03 o 
   5   1  13        3.34        2.99      0.73 o 
  -2   2  13       21.29       23.22      2.14 o 
  -1   2  13       11.74       11.64      1.55 o 
   0   2  13       33.62       33.36      2.24 o 
   1   2  13        9.04       10.41      1.44 o 
   2   2  13       25.11       28.45      2.03 o 
   3   2  13        3.51        5.76      1.17 o 
   4   2  13       31.74       35.04      1.54 o 
   5   2  13        1.11        1.49      0.85 o 
  -2   3  13       23.05       24.45      2.08 o 
  -1   3  13        9.23        7.90      1.33 o 
   0   3  13        0.14        0.43      0.85 o 
   1   3  13        1.24        1.81      0.96 o 
   2   3  13        0.03        0.10      0.56 o 
   3   3  13       34.11       33.97      3.10 o 
   4   3  13       27.35       31.97      1.92 o 
   5   3  13        0.40       -0.48      0.64 o 
   6   3  13        9.51        8.11      1.17 o 
  -2   4  13        3.28        1.81      1.01 o 
  -1   4  13        0.14        0.43      0.91 o 
   0   4  13       26.62       24.61      1.92 o 
   1   4  13      110.78      120.24      3.09 o 
   2   4  13       46.09       58.32      1.92 o 
   3   4  13       34.38       37.10      2.03 o 
   4   4  13        3.46        3.84      0.85 o 
   5   4  13        2.17        2.24      0.80 o 
   6   4  13       36.19       40.78      2.19 o 
   0   5  13       45.79       55.25      2.72 o 
   1   5  13       40.18       43.18      2.40 o 
   2   5  13        0.77        0.48      0.85 o 
   3   5  13        9.51       11.80      1.28 o 
   4   5  13      105.39      111.99      3.84 o 
   5   5  13        0.07       -0.21      0.59 o 
   6   5  13       10.61       11.58      1.23 o 
  -2   6  13       19.08       24.87      2.08 o 
  -1   6  13        5.69        5.76      1.17 o 
   0   6  13        0.79        1.23      0.91 o 
   1   6  13        3.01        3.31      1.01 o 
   2   6  13       74.01       76.70      3.26 o 
   3   6  13        3.00        1.87      0.91 o 
   4   6  13        1.98        1.92      0.85 o 
   5   6  13        2.64        2.19      0.85 o 
   6   6  13        5.13        7.15      1.01 o 
  -1   7  13        0.54        0.21      1.01 o 
   0   7  13        9.84        8.86      1.39 o 
   1   7  13        8.48        7.63      1.28 o 
   2   7  13        5.92        4.32      1.12 o 
   3   7  13        4.98        3.90      1.12 o 
   4   7  13        8.97       12.28      1.39 o 
   5   7  13        3.48        2.83      0.96 o 
   6   7  13        3.15        3.63      0.91 o 
   0   8  13       14.49       15.05      1.71 o 
   1   8  13       13.96       15.91      1.71 o 
   2   8  13        3.81        5.23      1.28 o 
   3   8  13        6.36        6.62      1.28 o 
   4   8  13       23.63       26.80      1.92 o 
   5   8  13       14.41       19.48      1.76 o 
   1   1  14        3.39        4.22      1.23 o 
   2   1  14        1.65        2.03      1.12 o 
   0   2  14        1.62        2.94      1.12 o 
   1   2  14       54.42       59.09      3.15 o 
   2   2  14       40.11       40.25      2.62 o 
   3   2  14       30.28       33.57      2.46 o 
  -1   3  14       47.70       54.28      3.04 o 
   0   3  14       18.68       18.52      1.97 o 
   1   3  14       83.02       83.75      3.74 o 
   2   3  14        0.45       -0.50      0.58 o 
   1   4  14        0.11       -0.32      0.85 o 
   2   4  14        0.79        0.59      0.80 o 
   3   4  14       92.38      113.21      4.00 o 
   5   4  14        9.64       10.52      1.23 o 
  -1   5  14        1.52        1.01      1.01 o 
   0   5  14        2.72        3.42      1.07 o 
   1   5  14       27.17       31.01      2.03 o 
   2   5  14        8.71       11.53      1.44 o 
   3   5  14        0.02       -0.75      0.75 o 
   5   5  14        1.62        1.71      0.75 o 
   0   6  14        4.81        5.55      1.23 o 
   1   6  14       11.59       10.94      1.49 o 
   2   6  14        0.01       -0.75      0.75 o 
   3   6  14        6.62        5.55      1.17 o 
   4   6  14        8.12       10.30      1.33 o 
   1   7  14       31.96       36.24      2.46 o 
   2   7  14       33.36       40.57      2.51 o 
   3   7  14        3.56        7.21      1.33 o 
   4   7  14       21.66       19.59      1.87 o 
                                                 
